# Supplementary material for: Crystal structures of cristobalite-type and coesite-type PON redetermined on the basis of single-crystal X-ray diffraction data
Source: Acta Crystallogr E Crystallogr Commun. 2015 Oct 14;71(Pt 11):1325–7. doi: 10.1107/S205698901501899X (PMC4645013; doi:10.1107/S205698901501899X)
Supplement: Supplementary file 1 [file e-71-01325-sup1.cif]

##############################################################################
#                                                                            #
# This CIF contains the data in a paper accepted for publication in          #
# Acta Crystallographica Section E. It conforms to the requirements of       #
# Notes for Authors for Acta Crystallographica Section E, and has been       #
# peer reviewed under the auspices of the IUCr Commission on Journals.       #
#                                                                            #
# Full details of the Crystallographic Information File format               #
# are given in the paper "The Crystallographic Information File (CIF):       #
# a New Standard Archive File for Crystallography" by S. R. Hall, F. H.      #
# Allen and I. D. Brown [Acta Cryst. (1991), A47, 655-685].                  #
#                                                                            #
# The current version of the core CIF dictionary is obtainable from          #
# ftp://ftp.iucr.org/pub/cif_core.dic.                                       #
#                                                                            #
# Software is freely available for graphical display of the structure(s)     #
# in this CIF. For information consult the CIF software page                 #
# http://www.iucr.org/resources/cif/software.                                #
#                                                                            #
# This file may be used for bona fide research purposes within the           #
# scientific community so long as proper attribution is given to the journal # 
# article from which it was obtained.                                        #
#                                                                            #
##############################################################################
data_coe-PON
_database_code_depnum_ccdc_archive 'CCDC 1430221'
_audit_creation_method     'SHELXL-2014/7'
_chemical_name_systematic
;
Phosphorus oxonitride
;
_chemical_name_common     'Phosphorus oxonitride'
_chemical_formula_moiety     'N O P'
_chemical_formula_sum     'N O P'
_chemical_formula_structural     'P O N'
_chemical_formula_weight     60.98
_shelx_space_group_comment
;
The symmetry employed for this shelxl refinement is uniquely defined
by the following loop, which should always be used as a source of
symmetry information in preference to the above space-group names.
They are only intended as comments.
;
_space_group_crystal_system     monoclinic
_space_group_name_H-M_alt     'C 2/c'
_space_group_name_Hall     '-C 2yc'
loop_
    _space_group_symop_operation_xyz
    'x, y, z'
    '-x, y, -z+1/2'
    'x+1/2, y+1/2, z'
    '-x+1/2, y+1/2, -z+1/2'
    '-x, -y, -z'
    'x, -y, z-1/2'
    '-x+1/2, -y+1/2, -z'
    'x+1/2, -y+1/2, z-1/2'
_cell_length_a     6.9464(6)
_cell_length_b     12.0340(4)
_cell_length_c     6.9463(5)
_cell_angle_alpha     90
_cell_angle_beta     119.914(10)
_cell_angle_gamma     90
_cell_volume     503.30(7)
_cell_formula_units_Z     16
_cell_measurement_reflns_used     1202
_cell_measurement_theta_min     3.328
_cell_measurement_theta_max     26.31
_cell_measurement_temperature     100(2)
_exptl_crystal_description     'prism'
_exptl_crystal_colour     'colourless'
_exptl_crystal_size_max     0.022
_exptl_crystal_size_mid     0.015
_exptl_crystal_size_min     0.015
_exptl_crystal_density_diffrn     3.219
_exptl_crystal_F_000     480
_exptl_absorpt_coefficient_mu     1.348
_exptl_absorpt_correction_type     multi-scan
_exptl_absorpt_process_details
;
(<i>CrysAlis PRO</i>; Agilent, 2014)
;
_exptl_absorpt_correction_T_min     0.9492
_exptl_absorpt_correction_T_max     1.0000
_diffrn_ambient_temperature     100
_diffrn_radiation_type     'synchrotron'
_diffrn_radiation_wavelength     0.69428
_diffrn_radiation_source     'Beamline BM1A, SNBL ESRF, Grenoble, France'
_diffrn_measurement_device_type     'PILATUS@SNBL'
_diffrn_measurement_method     '\f scans'
_diffrn_detector_area_resol_mean     5.8
_diffrn_reflns_number     2415
_diffrn_reflns_av_R_equivalents     0.0384
_diffrn_reflns_theta_min     3.307
_diffrn_reflns_theta_max     26.382
_diffrn_reflns_theta_full     24.500
_diffrn_measured_fraction_theta_max     0.962
_diffrn_measured_fraction_theta_full     0.996
_diffrn_reflns_limit_h_min     -8
_diffrn_reflns_limit_h_max     8
_diffrn_reflns_limit_k_min     -15
_diffrn_reflns_limit_k_max     15
_diffrn_reflns_limit_l_min     -8
_diffrn_reflns_limit_l_max     8
_reflns_number_total     535
_reflns_number_gt     469
_reflns_threshold_expression     'I > 2\s(I)'
_refine_ls_structure_factor_coef     Fsqd
_refine_ls_matrix_type     full
_refine_ls_R_factor_all     0.0423
_refine_ls_R_factor_gt     0.0366
_refine_ls_wR_factor_gt     0.0995
_refine_ls_wR_factor_ref     0.1023
_refine_ls_goodness_of_fit_ref     1.052
_refine_ls_restrained_S_all     1.052
_refine_ls_number_reflns     535
_refine_ls_number_parameters     57
_refine_ls_number_restraints     0
_refine_ls_hydrogen_treatment     undef
_refine_ls_weighting_scheme     calc
_refine_ls_weighting_details
              'w=1/[\s^2^(Fo^2^)+(0.0540P)^2^+4.3556P] where P=(Fo^2^+2Fc^2^)/3'
_atom_sites_solution_hydrogens     .
_refine_ls_shift/su_max     0.000
_refine_ls_shift/su_mean     0.000
_refine_diff_density_max     1.408
_refine_diff_density_min     -0.535
_refine_ls_extinction_method     none
_refine_ls_extinction_coef     .
loop_
    _atom_type_symbol
    _atom_type_description
    _atom_type_scat_dispersion_real
    _atom_type_scat_dispersion_imag
    _atom_type_scat_source
    'N' 'N' 0.0058 0.0031
                         'International Tables Vol C Tables 4.2.6.8 and 6.1.1.4'
    'O' 'O' 0.0103 0.0058
                         'International Tables Vol C Tables 4.2.6.8 and 6.1.1.4'
    'P' 'P' 0.0986 0.0903
                         'International Tables Vol C Tables 4.2.6.8 and 6.1.1.4'
_computing_data_collection
;
<i>CrysAlis PRO</i> (Agilent, 2014)
;
_computing_cell_refinement
;
<i>CrysAlis PRO</i> (Agilent, 2014)
;
_computing_data_reduction
;
<i>CrysAlis PRO</i> (Agilent, 2014)
;
_computing_structure_solution
;
SHELXS (Sheldrick, 2008)
;
_computing_structure_refinement
;
SHELXL-2014/7 (Sheldrick, 2015)
;
_computing_molecular_graphics
;
DIAMOND (Brandenburg, 2006)
;
_computing_publication_material
;
<i>publCIF</i> (Westrip, 2010)
;
loop_
    _atom_site_type_symbol
    _atom_site_label
    _atom_site_fract_x
    _atom_site_fract_y
    _atom_site_fract_z
    _atom_site_U_iso_or_equiv
    _atom_site_adp_type
    _atom_site_calc_flag
    _atom_site_occupancy
    _atom_site_disorder_assembly
    _atom_site_disorder_group
    P P1 0.28266(16) 0.09026(8) 0.04006(16) 0.0067(4) Uani d 1 . .
    P P2 0.31812(17) 0.35749(7) 0.42525(17) 0.0084(4) Uani d 1 . .
    N N1 0.2117(5) 0.4603(2) 0.4818(6) 0.0148(8) Uani d 0.5 . .
    O O1 0.2117(5) 0.4603(2) 0.4818(6) 0.0148(8) Uani d 0.5 . .
    N N2 0.2500 0.2500 0.5000 0.0116(10) Uani d 0.5 . .
    O O2 0.2500 0.2500 0.5000 0.0116(10) Uani d 0.5 . .
    N N3 0.2322(6) 0.3532(3) 0.1704(5) 0.0188(8) Uani d 0.5 . .
    O O3 0.2322(6) 0.3532(3) 0.1704(5) 0.0188(8) Uani d 0.5 . .
    N N4 0.5000 0.1336(3) 0.2500 0.0110(10) Uani d 0.5 . .
    O O4 0.5000 0.1336(3) 0.2500 0.0110(10) Uani d 0.5 . .
    N N5 0.0792(5) 0.1273(3) 0.0656(6) 0.0186(8) Uani d 0.5 . .
    O O5 0.0792(5) 0.1273(3) 0.0656(6) 0.0186(8) Uani d 0.5 . .
loop_
    _atom_site_aniso_label
    _atom_site_aniso_U_11
    _atom_site_aniso_U_22
    _atom_site_aniso_U_33
    _atom_site_aniso_U_12
    _atom_site_aniso_U_13
    _atom_site_aniso_U_23
    P1 0.0054(7) 0.0057(6) 0.0070(7) 0.0003(3) 0.0016(5) 0.0013(3)
    P2 0.0075(7) 0.0071(6) 0.0095(7) 0.0000(4) 0.0035(5) 0.0011(4)
    N1 0.0191(18) 0.0047(15) 0.0250(19) 0.0010(12) 0.0142(16) -0.0018(12)
    O1 0.0191(18) 0.0047(15) 0.0250(19) 0.0010(12) 0.0142(16) -0.0018(12)
    N2 0.013(2) 0.006(2) 0.016(2) -0.0007(16) 0.008(2) 0.0032(17)
    O2 0.013(2) 0.006(2) 0.016(2) -0.0007(16) 0.008(2) 0.0032(17)
    N3 0.028(2) 0.0177(16) 0.0062(18) -0.0054(14) 0.0048(16) 0.0015(13)
    O3 0.028(2) 0.0177(16) 0.0062(18) -0.0054(14) 0.0048(16) 0.0015(13)
    N4 0.008(2) 0.009(2) 0.013(2) 0.000 0.003(2) 0.000
    O4 0.008(2) 0.009(2) 0.013(2) 0.000 0.003(2) 0.000
    N5 0.0034(17) 0.0255(18) 0.0213(19) 0.0014(13) 0.0020(15) -0.0079(15)
    O5 0.0034(17) 0.0255(18) 0.0213(19) 0.0014(13) 0.0020(15) -0.0079(15)
_geom_special_details
;
All e.s.d.'s (except the e.s.d. in the dihedral angle between two l.s. planes)
are estimated using the full covariance matrix. The cell e.s.d.'s are taken
into account individually in the estimation of e.s.d.'s in distances, angles
and torsion angles; correlations between e.s.d.'s in cell parameters are only
used when they are defined by crystal symmetry. An approximate (isotropic)
treatment of cell e.s.d.'s is used for estimating e.s.d.'s involving l.s.
planes.
;
loop_
    _geom_bond_atom_site_label_1
    _geom_bond_atom_site_label_2
    _geom_bond_site_symmetry_2
    _geom_bond_distance
    _geom_bond_publ_flag
    P1 O3 7 1.568(3) ?
    P1 N3 7 1.568(3) ?
    P1 O1 4_545 1.573(3) ?
    P1 N1 4_545 1.573(3) ?
    P1 N5 . 1.574(3) ?
    P1 N4 . 1.5755(17) ?
    P2 N2 . 1.5530(9) ?
    P2 N3 . 1.562(3) ?
    P2 O5 8_556 1.584(3) ?
    P2 N5 8_556 1.584(3) ?
    P2 N1 . 1.588(3) ?
    N1 P1 4 1.574(3) ?
    N2 P2 7_556 1.5530(9) ?
    N3 P1 7 1.568(3) ?
    N4 P1 2_655 1.5755(17) ?
    N5 P2 8_455 1.584(3) ?
loop_
    _geom_angle_atom_site_label_1
    _geom_angle_atom_site_label_2
    _geom_angle_atom_site_label_3
    _geom_angle_site_symmetry_1
    _geom_angle_site_symmetry_3
    _geom_angle
    _geom_angle_publ_flag
    O3 P1 N3 7 7 0.0 ?
    O3 P1 O1 7 4_545 109.55(17) ?
    N3 P1 O1 7 4_545 109.55(17) ?
    O3 P1 N1 7 4_545 109.55(17) ?
    N3 P1 N1 7 4_545 109.55(17) ?
    O1 P1 N1 4_545 4_545 0.0 ?
    O3 P1 N5 7 . 109.7(2) ?
    N3 P1 N5 7 . 109.7(2) ?
    O1 P1 N5 4_545 . 111.04(17) ?
    N1 P1 N5 4_545 . 111.04(17) ?
    O3 P1 N4 7 . 107.83(16) ?
    N3 P1 N4 7 . 107.83(16) ?
    O1 P1 N4 4_545 . 111.09(19) ?
    N1 P1 N4 4_545 . 111.09(19) ?
    N5 P1 N4 . . 107.57(15) ?
    N2 P2 N3 . . 110.10(13) ?
    N2 P2 O5 . 8_556 109.69(13) ?
    N3 P2 O5 . 8_556 112.0(2) ?
    N2 P2 N5 . 8_556 109.69(13) ?
    N3 P2 N5 . 8_556 112.0(2) ?
    O5 P2 N5 8_556 8_556 0.0 ?
    N2 P2 N1 . . 108.03(12) ?
    N3 P2 N1 . . 110.13(18) ?
    O5 P2 N1 8_556 . 106.79(19) ?
    N5 P2 N1 8_556 . 106.79(19) ?
    P1 N1 P2 4 . 135.5(2) ?
    P2 N2 P2 . 7_556 180.0 ?
    P2 N3 P1 . 7 148.5(2) ?
    P1 N4 P1 2_655 . 141.3(3) ?
    P1 N5 P2 . 8_455 141.3(2) ?
_shelx_hkl_file
;
   0   0   1 1.16750 7.60992   3
   0   0  -1 0.16986 4.18767   1
   0   0  -2 21656.6 868.424   1
   0   0   2 21712.7 867.620   2
   0   0   2 22388.5 872.818   3
   0   0   3-4.17857 12.9476   3
   0   0  -3-1.57273 6.95811   1
   0   0   3 0.84936 6.61946   2
   0   0  -4 1413.92 62.0851   1
   0   0   4 1293.77 58.7907   2
   0   0   5 11.9614 16.7944   3
   0   0   7-7.90512 34.5595   4
   0   0   7-12.1503 20.1910   3
   0  -2   0 372.496 19.5657   1
   0   2   0 391.067 20.2460   3
   0   2   0 351.740 21.8618   5
   0  -2   1 280.498 13.3547   1
   0  -2  -1 199.304 15.1100   1
   0   2   1 150.725 19.3357   5
   0   2   1 236.000 16.5758   3
   0  -2   2 1257.07 49.9035   1
   0  -2   2 1155.02 53.1937   2
   0  -2  -2 1074.23 54.1811   1
   0   2  -2 1085.56 56.6141   5
   0   2   2 1181.15 52.1657   2
   0  -2   2 1308.00 57.4375   3
   0   2   2 1320.98 57.6091   3
   0   2   2 1123.97 59.8818   5
   0  -2  -3 76.3307 12.5359   1
   0  -2   3 76.8888 6.60323   1
   0  -2   3 91.0918 15.0699   3
   0   2   3 75.7043 9.39915   2
   0   2   3 75.2834 16.2318   3
   0  -2   3 57.7778 9.62549   2
   0   2  -3 61.6635 15.3610   5
   0  -2   4 426.693 23.2390   2
   0  -2   4 375.880 32.1054   3
   0   2   4 430.064 30.6933   3
   0   2   4 407.237 21.5990   2
   0  -2  -4 408.142 26.2905   1
   0   2   5 961.772 56.6390   3
   0  -2   5 1046.69 58.1833   3
   0   2   5 998.679 62.8112   5
   0  -2   6 56.2130 21.3255   3
   0   2   6 54.9239 20.1642   3
   0   2   6 31.4761 30.9839   5
   0   2   7 297.345 33.5721   3
   0   2   7 309.134 44.5829   4
   0  -4   0 26213.6 1020.62   2
   0  -4   0 25166.7 1018.59   1
   0   4   0 25712.5 1020.16   5
   0   4   0 25152.9 1018.50   3
   0   4   0 25499.6 1016.28   4
   0   4  -1 1077.89 54.7281   5
   0   4   1 1134.85 53.4853   3
   0   4  -1 1195.84 53.3771   3
   0  -4   1 1273.47 55.6957   2
   0  -4  -1 1120.26 54.3283   1
   0  -4   1 1083.31 51.2710   1
   0   4   1 1044.82 57.0893   5
   0   4   2 739.558 38.8471   3
   0  -4   2 748.966 33.6394   1
   0  -4   2 651.075 37.7969   2
   0   4   2 786.826 44.1566   5
   0  -4  -2 760.609 39.0919   1
   0  -4   3 2100.89 86.7890   2
   0  -4   3 1973.54 80.7856   1
   0   4  -3 1886.82 90.9075   5
   0   4   3 2077.62 93.8294   5
   0  -4   3 2048.93 90.7557   3
   0   4   4 155.267 26.7351   5
   0  -4  -4 158.092 19.9764   1
   0   4   4 158.065 21.9539   3
   0  -4   4 144.340 15.9938   2
   0  -4   5 812.693 52.4621   3
   0   4   5 877.297 59.2654   5
   0  -4  -5 891.764 50.0708   1
   0   4   5 825.811 49.4610   3
   0   4  -5 784.037 53.0168   5
   0   4   6 1454.88 80.6133   5
   0   4   6 1383.95 73.6269   3
   0  -4   6 1325.37 77.8705   3
   0   4   7 525.355 41.3807   3
   0   4   7 465.108 52.5710   4
   0  -6   0 58.8769 15.1208   1
   0   6   0 88.5819 17.3966   5
   0   6   0 63.8246 10.2595   4
   0  -6   0 45.6715 14.7570   2
   0   6   0 58.6957 11.9534   3
   0   6   1 30.1828 10.1603   3
   0  -6  -1 42.4510 16.4044   1
   0   6   1 26.4199 20.9309   5
   0   6  -1 16.2912 15.0336   5
   0  -6  -1 31.6826 12.2423   2
   0   6  -1 15.1002 10.4967   3
   0  -6   1 18.6139 16.1881   2
   0   6  -2 2178.20 94.6137   5
   0   6   2 2050.64 93.5300   3
   0  -6   2 2206.92 94.1265   2
   0  -6   2 2151.72 89.1704   1
   0  -6  -3 151.408 20.7023   1
   0  -6   3 142.719 21.1164   2
   0   6  -3 197.107 22.8457   5
   0   6   3 197.571 29.6300   5
   0  -6   3 182.106 14.7817   1
   0   6   3 186.256 23.1377   3
   0  -6   3 168.972 15.0183   4
   0   6   4 1447.98 74.4579   3
   0  -6   4 1396.75 71.0501   2
   0   6  -4 1485.92 76.6189   5
   0   6   4 1606.94 81.1726   5
   0  -6   4 1438.00 75.7880   3
   0  -6  -4 1548.76 74.9708   1
   0  -6   5 121.718 25.6254   3
   0   6   5 163.457 32.3531   5
   0   6   5 124.434 23.6481   3
   0   6  -5 129.086 25.9989   5
   0  -6  -5 160.337 23.6513   1
   0   6   6 406.656 42.4269   5
   0   6   6 406.372 49.6338   4
   0   8   0 3524.34 147.422   4
   0   8   0 3626.51 154.978   5
   0  -8   0 3197.95 154.014   2
   0  -8   1 1791.73 80.6290   1
   0  -8  -1 1754.40 82.0430   1
   0   8  -1 1750.85 84.4466   5
   0   8  -1 1733.72 81.3959   3
   0  -8  -1 1658.98 83.2914   2
   0   8   1 1848.13 87.3460   5
   0   8   1 1712.76 83.3788   4
   0   8   2 92.7264 21.1549   3
   0  -8  -2 102.239 21.3073   1
   0  -8  -2 93.2581 20.6378   2
   0  -8   2 34.7441 20.1558   2
   0   8   2 108.434 26.7994   5
   0  -8   2 84.6286 16.4320   1
   0   8  -2 76.0290 21.0530   5
   0   8   3 4437.47 208.315   4
   0   8   3 4810.40 201.219   3
   0  -8  -3 4657.24 201.048   1
   0   8  -3 4536.66 202.522   5
   0  -8  -3 5027.10 205.223   2
   0   8   3 4655.34 205.134   5
   0  -8   3 4420.40 201.648   2
   0   8   4 58.6013 21.6738   3
   0   8   4 58.3841 26.3468   4
   0   8   4 25.8231 29.1671   5
   0  -8  -4 95.5874 21.9257   1
   0  -8   4 50.5228 19.4109   3
   0   8  -4 110.044 22.4525   5
   0  -8  -5 2158.31 103.801   1
   0   8   5 2178.20 112.982   4
   0   8   5 2096.78 108.264   5
   0   8   5 2006.52 102.210   3
   0   8   6 537.179 53.6898   4
   0   8   6 558.625 42.0291   3
   0   8   6 522.715 49.5770   5
   0 -10   0 1407.20 75.9720   2
   0  10   0 1470.52 73.8332   3
   0  10   0 1519.29 79.2469   5
   0  10   1 61.9238 18.2487   3
   0 -10  -1 13.9882 23.1592   2
   0  10  -1 45.9427 16.9924   3
   0 -10   1 46.2024 20.3802   1
   0 -10   1 30.7351 20.7086   2
   0  10   1 55.2921 22.8443   5
   0 -10  -1 39.0392 18.1275   1
   0  10  -1 45.0073 23.3613   5
   0  10   2 31.0661 28.9908   5
   0  10   2-4.12306 19.3043   4
   0 -10  -2 1.60679 21.3285   1
   0  10  -2-5.26063 21.9126   5
   0 -10  -2 21.1924 17.9717   2
   0 -10   2 9.76683 17.1071   1
   0  10   2 1.59005 15.5155   3
   0 -10   2 18.3931 24.9669   2
   0 -10  -3 909.969 53.4587   2
   0  10   3 851.146 51.3604   3
   0  10   3 831.691 58.4380   4
   0  10   3 803.544 56.9939   5
   0 -10  -3 795.126 51.6691   1
   0 -10   3 748.564 53.4892   2
   0  10  -3 814.128 52.7582   5
   0 -10  -4 171.910 25.9277   1
   0 -10   4 202.697 28.2607   2
   0  10   4 195.814 29.3986   3
   0  10   4 183.384 33.6632   4
   0  10   5 456.648 37.8198   3
   0  10   5 459.074 49.0096   4
   0 -10  -5 433.835 39.0627   1
   0  12   0 28.1559 16.8392   3
   0 -12   0 45.4015 24.7646   1
   0  12   0 27.3264 26.2473   5
   0 -12   0 41.4922 27.3361   2
   0 -12  -1 710.757 49.1477   2
   0 -12   1 683.149 50.8660   2
   0 -12  -1 703.858 48.3611   1
   0  12  -1 721.392 46.8902   3
   0  12   1 727.647 46.8142   3
   0  12  -1 779.067 52.6229   5
   0  12   1 670.979 51.0156   5
   0 -12   1 754.104 48.1889   1
   0 -12   2 255.051 29.4338   2
   0  12  -2 239.782 33.2983   5
   0  12   2 263.640 30.9241   3
   0 -12  -2 268.806 33.5106   2
   0 -12  -3 2289.82 107.380   2
   0  12  -3 1997.51 105.467   5
   0  12   3 2127.67 104.056   3
   0 -12   3 2024.62 104.521   2
   0 -12  -3 2142.79 103.802   1
   0  12   3 2200.90 110.542   5
   0  12   4 114.553 28.4027   3
   0  12   4 140.979 34.6533   5
   0 -12  -4 169.427 30.1288   1
   0  14   0 612.805 53.3741   5
   0 -14   0 553.980 45.1962   2
   0 -14   1 24.6089 29.6623   2
   0  14  -1 44.4795 30.7506   5
   0  14   1-16.1920 25.1522   3
   0  14   1 28.9486 32.6195   5
   0  14   2 41.8452 31.8221   5
   0  14   2 19.9922 24.4689   3
   0 -14  -2 17.6229 26.7080   1
   0 -14  -2-33.5450 30.3890   2
   0 -14   2 3.72608 27.9766   2
   0  14  -2 38.1259 30.6300   5
   0 -14   3 422.100 40.3414   2
  -1  -1   8 28.5861 26.1608   3
  -1   1   8 45.4897 26.5029   3
  -1  -1   7 125.185 26.9589   3
  -1   1   7 164.817 28.5067   3
  -1   1   6 1229.89 66.2987   3
  -1  -1   6 1155.46 67.9696   3
  -1   1   5 1342.66 67.6706   2
   1  -1  -5 1657.71 68.2915   1
  -1   1   5 1463.98 74.7568   3
  -1  -1   5 1573.90 77.8047   3
  -1  -1   5 1406.38 68.5077   2
   1  -1  -4 5456.17 218.445   1
  -1  -1   4 5364.17 226.787   3
  -1   1   4 5165.61 219.079   2
  -1   1   3 1022.44 45.5134   2
  -1   1   3 988.740 50.5607   3
  -1  -1   3 964.655 45.2708   2
   1   1  -3 891.290 52.3365   4
   1  -1  -3 912.212 53.4011   4
   1  -1  -3 996.569 44.3052   1
   1   1  -2 5937.41 240.591   5
  -1   1   2 5214.53 239.528   3
   1   1  -2 6012.06 240.098   4
  -1  -1   2 6701.23 241.178   3
   1   1  -2 5816.61 234.114   1
  -1   1   2 6371.24 237.525   2
  -1  -1   2 6194.73 237.711   2
   1  -1  -2 4620.33 238.175   1
   1  -1  -2 6086.81 243.368   4
   1  -1  -1 10.4273 9.20290   1
  -1   1   1 16.6151 8.49323   3
   1   1  -1 9.40345 7.85484   4
   1  -1   0 62.8961 10.1400   4
  -1  -1   0 36.0803 6.37234   2
   1   1   0 48.5808 9.27818   5
  -1   1   0 66.8090 6.89193   2
   1   1   0 50.4774 7.73842   3
   1  -1   0 43.6855 14.5420   1
   1   1   1 536.264 33.2727   4
   1  -1   1 587.865 23.4335   2
  -1   1  -1 445.250 24.0515   5
  -1  -1  -1 419.437 26.9150   1
   1  -1   1 480.029 28.8712   4
   1  -1   1 444.609 24.7100   3
   1   1   1 545.917 26.5005   3
   1  -1   2 971.920 39.2387   2
  -1  -1  -2 980.595 46.3915   1
   1  -1   2 801.224 49.1899   4
   1   1   2 929.574 46.6433   3
   1  -1   2 832.329 45.2015   3
   1   1   2 956.159 53.2398   4
   1   1   2 850.660 47.2059   5
   1   1   3 171.403 27.1809   4
   1  -1   3 168.992 18.6396   3
   1  -1   3 192.040 26.4048   4
   1   1   3 191.375 19.1679   3
   1   1   3 179.920 21.8183   5
   1  -1   3 192.790 10.3218   2
   1   1   4 8249.16 349.830   5
   1  -1   4 8307.91 346.861   3
   1   1   4 8714.74 357.030   4
   1  -1   4 8510.78 355.156   4
  -1  -1  -4 8204.34 346.985   1
   1   1   4 8497.37 347.493   3
   1   1   5 102.772 29.7127   4
   1  -1   5 133.771 31.5000   4
   1   1   5 103.767 22.3218   3
   1   1   5 116.721 29.1670   5
   1   1   6 2533.59 125.293   3
   1  -1   6 3005.50 137.521   4
   1   1   6 2733.35 136.864   4
   1   1   7 209.729 41.7000   4
  -1  -3   7 49.0583 26.8903   3
  -1   3   7 77.5848 22.9763   3
  -1   3   6-13.1007 21.4764   3
  -1  -3   6-7.44802 24.3601   3
  -1   3   6 25.2353 31.5153   5
   1  -3  -5 1567.91 72.7079   1
  -1   3   5 1456.06 69.1204   2
  -1  -3   5 1473.38 70.7391   2
  -1   3   5 1572.79 76.8549   3
   1   3  -5 1456.46 80.1766   5
  -1   3   5 1390.16 79.8808   5
  -1  -3   5 1603.13 80.2264   3
   1  -3  -4 2492.48 104.444   1
  -1   3   4 2457.75 107.372   3
   1   3  -4 2307.35 109.448   5
  -1  -3   4 2259.37 102.552   2
  -1   3   4 2215.43 111.564   5
  -1   3   4 2313.28 101.806   2
  -1   3   3 429.021 33.3516   5
  -1  -3   3 460.628 31.9236   3
   1   3  -3 491.736 31.1760   5
  -1   3   3 429.222 25.1827   2
   1   3  -3 467.984 30.0802   4
  -1   3   3 440.373 29.9823   3
  -1   3   2 4579.73 200.445   3
  -1   3   2 4785.54 198.355   2
  -1  -3   2 5041.75 195.184   1
   1   3  -2 4807.11 198.223   4
  -1   3   2 4737.41 203.728   5
   1  -3  -2 4850.39 199.683   1
   1  -3  -2 4331.43 204.450   4
   1   3  -2 4722.50 202.085   5
  -1  -3   2 5087.99 199.517   2
   1  -3  -1 4352.37 165.512   1
   1   3  -1 4032.41 166.010   5
   1  -3  -1 4053.40 164.981   4
   1   3  -1 4011.56 165.378   3
  -1   3   1 4057.53 162.473   3
  -1  -3   1 3529.96 162.399   1
  -1  -3   1 4022.07 164.598   2
  -1   3   1 3807.31 165.484   5
  -1   3   0 1542.09 67.3833   5
   1   3   0 1594.98 68.8713   3
   1  -3   0 1534.95 64.7745   4
   1   3   0 1427.26 69.3023   4
   1  -3   0 1600.99 68.7021   1
   1   3   0 1363.95 69.4817   5
  -1  -3   0 1674.18 68.7103   2
  -1  -3   0 1593.45 69.6824   1
  -1  -3  -1 1643.13 76.2110   1
   1  -3   1 1495.95 73.4202   1
   1  -3   1 1782.25 71.6754   4
   1  -3   1 1292.63 74.4135   2
   1   3   1 1683.00 76.4561   5
   1   3   1 1750.25 75.7078   3
  -1  -3  -1 1887.08 73.3613   2
  -1   3  -1 1775.01 73.1609   5
   1   3   1 1611.93 79.8604   4
  -1   3  -2 404.336 24.6403   5
   1   3   2 366.240 35.0379   4
   1  -3   2 360.919 23.0430   2
   1  -3   2 401.957 26.2769   3
   1  -3   2 381.577 23.1774   1
   1  -3   2 366.297 25.4390   4
   1   3   2 401.079 27.0000   3
  -1  -3  -2 468.762 22.3999   2
   1   3   3 822.742 55.1663   4
   1  -3   3 759.221 47.7636   4
   1   3   3 860.717 50.3266   5
   1  -3   3 869.262 42.9809   1
   1  -3   3 826.400 40.8674   2
  -1  -3  -3 936.769 40.4586   2
   1  -3   3 883.409 46.4165   3
  -1  -3  -3 853.930 47.2235   1
   1  -3   4 3702.31 165.696   4
   1   3   4 3661.02 164.448   5
   1   3   4 3549.54 170.859   4
   1   3   4 3737.47 161.482   3
   1  -3   5 147.268 22.8086   3
   1   3   5 179.485 33.7784   4
   1   3   5 165.853 23.8271   3
   1   3   6 479.633 51.7889   4
  -1   5   7 989.853 68.3328   5
  -1   5   6 1036.55 65.7028   5
  -1   5   6 964.978 57.8745   3
   1   5  -6 964.627 63.5947   5
  -1  -5   5 2861.47 129.710   2
  -1   5   5 2993.40 134.386   3
   1  -5  -5 3036.70 132.845   1
  -1  -5   4 1461.61 80.3320   3
   1  -5  -4 1674.46 78.0391   1
   1   5  -4 1634.99 80.5268   5
  -1   5   4 1625.26 83.8542   5
  -1   5   4 1556.95 78.2470   3
  -1   5   3 86.9731 16.6561   3
   1   5  -3 73.9419 13.2216   4
  -1  -5   3 106.446 10.2423   1
  -1  -5   3 84.7495 15.2584   2
   1   5  -3 111.409 19.2960   5
   1  -5  -3 104.598 16.2350   1
   1  -5  -2 2353.93 108.551   1
   1   5  -2 2503.44 111.235   5
  -1  -5   2 2504.81 105.112   1
  -1   5   2 2531.49 108.490   3
  -1  -5   2 2494.48 109.444   2
  -1   5   2 2406.73 112.538   5
   1  -5  -1 237.885 21.8510   1
  -1   5   1 231.799 21.9436   5
   1   5  -1 243.165 21.0694   3
  -1  -5   1 209.925 21.5630   2
   1   5  -1 185.446 23.0897   5
   1   5  -1 221.068 15.6262   4
  -1   5   1 232.007 17.8371   3
   1  -5   0 27.7857 8.30518   4
   1   5   0 2.19528 17.7642   5
  -1  -5   0 23.0836 13.2684   2
   1   5   0 17.3496 14.0344   3
   1   5   0 12.2012 12.2184   4
  -1  -5   0 15.0344 15.0432   1
  -1   5   0 26.6971 8.51945   3
   1  -5   1 201.471 18.6291   1
  -1  -5  -1 201.082 22.8964   1
   1   5   1 195.360 19.9538   3
  -1   5  -1 228.249 19.5877   5
   1   5   1 200.915 24.7317   5
  -1  -5  -2 651.437 39.5012   1
   1   5   2 637.046 43.9419   4
   1   5   2 642.568 42.2772   5
   1  -5   2 607.922 34.7627   3
   1  -5   2 561.920 33.4631   1
   1  -5   2 672.498 37.2037   2
  -1  -5  -2 686.571 36.0679   2
  -1  -5  -3 99.5779 14.4250   2
   1  -5   3 93.8330 12.5826   1
  -1   5  -3 85.7905 18.0478   5
   1   5   3 75.6281 27.1943   4
   1  -5   3 92.5805 14.1603   2
   1  -5   3 69.5830 14.6010   4
   1   5   3 114.812 22.1180   5
   1   5   3 78.1195 19.7889   3
  -1  -5  -3 123.617 19.6811   1
   1  -5   3 102.629 16.5839   3
   1   5   4 2652.18 141.597   4
   1   5   4 2983.41 134.053   3
   1   5   4 2984.01 138.675   5
   1  -5   4 3136.55 134.611   3
  -1  -5  -4 2962.06 134.589   1
   1   5   5 581.083 53.0780   4
   1   5   5 659.129 49.3612   5
   1   5   5 592.120 44.1249   3
   1   5   6 1320.84 71.4970   3
   1   5   6 1341.88 83.7833   4
  -1   7   7 4.31253 39.6029   5
  -1   7   7 11.5629 19.5088   3
  -1   7   6 570.185 49.2330   5
  -1  -7   6 660.909 49.3133   3
  -1   7   6 527.543 42.6726   3
   1   7  -6 567.299 47.0476   5
  -1   7   5 204.040 25.9506   3
   1  -7  -5 220.758 25.4690   1
   1   7  -5 165.742 29.9823   5
  -1   7   5 231.719 34.9436   5
  -1  -7   5 167.846 24.2255   2
  -1  -7   5 135.199 29.8079   3
  -1  -7   4 380.336 31.2608   2
  -1   7   4 330.915 35.2618   5
   1   7  -4 344.093 34.6817   5
  -1   7   4 421.364 32.4569   3
   1   7  -3 962.987 54.4342   5
   1   7  -3 929.894 43.6888   4
  -1   7   3 886.562 57.1253   5
  -1  -7   3 911.841 45.1687   1
  -1   7   3 854.742 49.5695   3
   1  -7  -3 921.158 50.9529   1
  -1  -7   3 849.747 49.6336   2
   1   7  -2 1979.72 84.2980   4
  -1   7   2 2123.00 92.5602   3
  -1   7   2 2216.95 98.4448   5
  -1  -7   2 1770.90 93.3991   2
  -1  -7   2 1948.92 89.7508   1
   1   7  -2 2005.81 96.1625   5
   1  -7  -2 2060.49 93.3062   1
  -1   7   1 2816.36 126.740   5
  -1   7   1 2836.50 122.496   3
   1   7  -1 2816.67 124.043   3
   1   7  -1 2729.04 118.527   4
  -1  -7   1 2857.25 123.197   1
  -1  -7   0 1043.23 55.2497   1
  -1   7   0 1114.79 52.2658   3
   1   7   0 1127.48 54.6905   4
  -1  -7   0 1191.69 57.8855   2
  -1   7   0 1094.68 56.7894   5
  -1   7  -1 2221.98 98.0563   5
   1   7   1 2252.76 98.6376   3
  -1  -7  -1 2033.64 98.3671   2
   1   7   1 1907.66 100.777   5
   1  -7   1 2205.87 96.1188   1
  -1  -7  -1 2146.16 98.4398   1
   1   7   1 2084.87 100.860   4
  -1   7  -1 1995.16 94.5010   3
   1   7   2 800.918 51.9684   4
   1   7   2 793.510 47.7756   3
  -1  -7  -2 728.823 48.0034   1
  -1   7  -2 771.989 45.7613   5
   1  -7   2 668.926 46.9503   2
   1  -7   2 905.939 44.7092   1
  -1  -7  -2 820.853 45.8818   2
   1   7   2 778.942 51.7033   5
   1   7   3 1155.22 72.0371   4
   1  -7   3 1182.38 64.8944   2
   1  -7   3 1221.37 63.8088   3
   1   7   3 1338.96 66.5981   3
  -1  -7  -3 1325.08 64.5318   2
  -1   7  -3 1205.21 65.6367   5
  -1  -7  -3 1311.59 68.0488   1
   1   7   4 837.456 53.2520   3
  -1  -7  -4 977.442 55.0096   1
   1   7   4 834.368 57.0007   5
   1   7   4 883.771 64.8894   4
   1   7   5 2.07898 30.0957   5
   1   7   5 17.9051 36.8804   4
   1   7   5-15.3269 24.2070   3
   1   7   6-10.2769 23.7350   3
   1   7   6 20.4625 34.1091   4
  -1   9   6 127.336 27.4202   3
  -1   9   6 92.2511 33.4906   5
  -1   9   5 74.3086 34.8763   5
  -1   9   5 132.255 26.5601   3
   1  -9  -5 84.1503 22.0414   1
  -1  -9   5 63.5689 21.1319   2
   1   9  -5 58.2667 24.4832   5
  -1  -9   5 74.6385 25.0637   3
   1   9  -4-1.83997 26.9521   5
  -1   9   4-8.15533 20.3257   3
  -1  -9   4 7.39307 20.0394   2
  -1   9   4-12.0570 26.4812   5
   1   9  -3 3843.63 168.632   5
   1  -9  -3 3778.71 164.920   1
  -1   9   3 3936.26 164.840   3
  -1   9   3 3751.60 170.033   5
  -1  -9   3 3346.42 164.487   2
  -1  -9   2 125.380 20.7300   1
   1  -9  -2 141.853 24.6134   1
  -1   9   2 128.178 20.0867   3
  -1   9   2 126.743 26.4300   5
  -1  -9   2 63.4166 23.1480   2
   1   9  -2 131.068 21.6893   3
   1   9  -1 6496.41 262.838   3
   1  -9  -1 6430.77 262.432   1
  -1   9   1 6497.59 261.500   3
   1   9  -1 6343.86 265.275   5
  -1  -9   1 6625.32 262.077   1
  -1  -9   1 6333.38 263.330   2
   1  -9   0-2.75591 17.3115   1
  -1   9   0 7.94718 21.2967   5
  -1  -9   0 15.7206 20.3159   2
   1   9   0 3.92121 14.1338   4
   1  -9   0-3.31457 22.2572   2
   1   9   0 22.1790 24.2019   5
   1   9   0 14.4555 18.0642   3
   1   9   1 8113.83 347.262   4
  -1  -9  -1 7988.85 345.349   2
   1  -9   1 8394.40 342.299   1
  -1  -9  -1 8515.58 344.882   1
   1   9   1 8524.78 345.203   3
  -1   9  -1 8051.34 342.864   3
  -1   9  -1 8285.70 345.459   5
   1   9   1 8212.70 347.884   5
   1   9   2 33.5173 21.0982   3
  -1   9  -2 25.5954 18.9060   5
  -1  -9  -2 44.9106 18.8423   2
   1  -9   2 11.6470 16.1895   1
   1   9   2 27.6230 21.4595   4
  -1  -9  -2 12.9696 21.5830   1
   1  -9   2-8.12275 21.7799   2
   1   9   2 20.9201 23.5211   5
   1   9   3 2528.84 129.309   4
   1  -9   3 2755.29 121.891   2
   1   9   3 2507.61 120.774   3
   1   9   4 12.6349 28.4729   4
  -1  -9  -4 21.4478 21.9186   1
   1   9   4 13.5847 23.5384   3
   1   9   4 8.39683 33.6129   5
   1   9   5-10.3080 35.9445   4
   1   9   5-17.2425 35.1760   5
   1   9   5-3.41287 23.5469   3
  -1  -9  -5-14.5973 28.7836   1
  -1  11   5 372.111 35.9081   3
  -1  11   5 338.858 41.0515   5
  -1  11   4 16.9532 20.6696   3
   1 -11  -4 6.21984 26.1145   2
   1  11  -4-21.4917 25.9339   5
   1 -11  -4 25.7014 20.1132   1
  -1 -11   4-8.13628 21.9053   2
  -1  11   4 25.2730 31.7392   5
   1 -11  -3 4.07802 27.3233   2
  -1  11   3 30.8527 28.0702   5
  -1 -11   3 20.1621 24.2796   2
   1  11  -3 3.87190 26.1830   5
   1 -11  -3-3.37069 26.4097   1
  -1  11   3 21.7314 18.4636   3
  -1  11   2 783.737 52.8792   5
  -1 -11   2 730.099 48.8655   2
   1 -11  -2 851.934 50.9662   1
   1  11  -2 736.179 49.2681   3
  -1  11   2 744.717 46.8946   3
   1  11  -2 780.020 51.3419   5
   1 -11  -2 842.842 54.2873   2
  -1  11   1 56.8620 17.0883   3
   1  11  -1 50.5031 19.3700   3
  -1 -11   1 71.4909 23.5365   1
   1 -11  -1 84.7280 24.3486   1
  -1  11   1 53.3194 25.7499   5
  -1  11   0 412.297 33.3929   3
   1 -11   0 477.345 36.7867   1
   1  11   0 516.062 37.4796   3
  -1 -11   0 536.240 37.2138   1
  -1  11   0 391.877 38.0285   5
  -1 -11   0 397.784 38.2655   2
  -1 -11  -1 221.017 30.6224   1
   1 -11   1 300.937 34.8556   2
  -1 -11  -1 232.945 30.7113   2
  -1  11  -1 260.986 30.7014   5
   1 -11   1 270.149 29.2307   1
   1  11   1 305.295 39.5516   5
   1  11   2 309.124 42.9040   5
  -1 -11  -2 381.931 36.8171   1
  -1 -11  -2 406.411 33.9773   2
  -1  11  -2 320.977 33.9150   5
   1  11   2 356.083 34.4972   3
   1 -11   2 344.023 35.9833   2
   1  11   3 383.900 36.6234   3
   1  11   3 238.234 36.7911   4
   1 -11   3 366.597 35.3894   2
  -1 -11  -3 411.716 38.5945   1
   1  11   3 250.958 38.8958   5
   1  11   4 231.704 29.6005   3
  -1 -11  -4 196.951 31.4761   1
   1  11   4 202.139 35.8170   4
  -1 -13   4 674.052 47.4000   2
  -1  13   4 696.065 48.4270   3
   1  13  -4 802.207 54.0854   5
  -1  13   4 680.845 56.1409   5
   1 -13  -3 589.533 44.3017   1
  -1  13   3 704.529 46.7913   3
   1  13  -3 688.423 51.3772   5
   1 -13  -3 683.321 50.3127   2
  -1  13   3 647.713 53.3411   5
  -1  13   2 210.723 26.3584   3
  -1 -13   2 222.684 33.2236   2
   1  13  -2 214.486 33.7530   5
   1 -13  -2 162.588 28.4760   2
   1 -13  -2 269.590 31.5593   1
  -1  13   2 179.945 34.6596   5
  -1  13   1 1290.71 78.7915   5
   1  13  -1 1403.51 81.2018   5
  -1 -13   1 1467.77 76.5247   1
  -1 -13   1 1435.87 77.6677   2
   1  13  -1 1402.37 77.9091   3
   1 -13  -1 1279.45 77.9561   2
   1 -13  -1 1643.61 78.4809   1
   1 -13   0 17.2168 23.2409   1
   1  13   0 12.1777 33.9016   5
  -1  13   0 7.93484 23.2966   5
   1 -13   0 58.6252 31.1939   2
  -1 -13   0 14.9497 23.5498   2
   1  13   1 2393.64 116.267   5
   1 -13   1 2083.83 112.804   2
   1  13   1 2464.65 112.701   3
  -1 -13  -1 2599.30 114.312   1
  -1  13  -1 2307.77 113.288   5
  -1 -13  -1 2041.17 111.883   2
  -1 -13  -2 152.627 28.5792   2
   1  13   2 56.7936 35.4389   5
  -1 -13  -2 141.502 30.4319   1
   1 -13   2 101.422 28.9469   2
   1  13   3 420.195 48.2484   5
  -1 -13  -3 427.079 42.1345   1
   1  13   3 437.046 40.4752   3
   1 -15  -1 521.680 41.9423   1
  -1  15   1 495.507 46.5455   5
   1  15   0 137.550 27.8132   3
  -1 -15   0 170.239 29.4938   1
  -1  15   0 156.858 31.6959   5
  -2   0   8 1.79968 24.9928   3
  -2   0   6 301.476 33.3363   3
  -2   0   6 285.094 24.9248   2
   2   0  -5 6.74457 7.19333   1
   2   0  -5 16.3213 21.4994   4
  -2   0   5 4.85695 16.8681   3
  -2   0   5-1.06220 14.4301   2
   2   0  -4 16.3456 16.9007   4
   2   0  -4 7.74612 6.86579   1
  -2   0   4-6.51377 12.7864   2
  -2   0   4 28.8654 16.0383   3
   2   0  -3-8.24592 15.0305   4
   2   0  -3 0.54643 7.43940   1
   2   0  -3 12.6929 19.5267   5
  -2   0   3 5.77737 11.3221   3
   2   0  -2 4680.24 181.727   5
   2   0  -2 4550.09 181.714   4
  -2   0   2 4748.67 179.884   2
  -2   0   2 3748.59 180.731   3
   2   0  -2 3897.64 182.422   1
   2   0  -1 3.03129 13.2832   4
  -2   0   1-1.05602 6.75435   2
   2   0   0 25078.8 548.333   4
   2   0   0 25134.2 537.110   3
  -2   0  -1-0.20474 3.38805   2
   2   0   1-3.36518 6.36867   5
   2   0   1 5.31572 7.66433   3
   2   0   2 14810.0 593.554   5
   2   0   2 14990.5 602.739   4
   2   0   2 14616.8 594.798   3
   2   0   3 10.0315 17.3491   5
   2   0   3 33.7283 25.3988   4
   2   0   3 5.58276 13.4262   3
   2   0   4 1274.35 74.6325   4
   2   0   4 1184.43 63.0639   3
   2   0   5-9.68978 29.3670   4
  -2  -2   8-1.89484 22.0429   3
  -2   2   8 31.3245 25.1976   3
  -2  -2   7 2046.08 103.419   3
  -2  -2   6 250.754 24.7145   2
  -2   2   6 194.911 21.3550   2
  -2   2   6 282.382 28.4633   3
  -2  -2   6 240.391 31.8150   3
  -2  -2   5 632.022 42.7779   3
  -2   2   5 581.715 35.7809   2
   2   2  -5 587.894 47.0691   5
   2   2  -5 667.712 46.2596   4
  -2   2   5 660.424 42.4131   3
   2  -2  -5 645.584 34.8318   1
  -2  -2   5 568.344 36.7052   2
   2   2  -4 1540.97 78.7053   4
  -2  -2   4 1756.94 74.8690   2
   2   2  -4 1708.94 80.7315   5
   2   2  -4 1531.02 65.9601   1
   2  -2  -4 1695.73 72.8544   1
  -2   2   4 1682.18 74.4283   2
  -2   2   4 1483.05 76.8673   3
   2  -2  -3 51.0362 11.5352   1
   2   2  -3 45.5433 17.0209   5
   2  -2  -3 31.1596 19.6578   4
  -2  -2   3 26.5630 17.2635   3
  -2   2   3 42.5100 12.7040   2
  -2   2   3 33.8550 13.5214   3
  -2  -2   3 6.57624 12.1163   2
  -2   2   2 2525.31 103.736   2
  -2  -2   2 2500.90 103.535   2
   2   2  -2 2146.81 104.104   4
  -2   2   2 2091.55 102.825   3
   2   2  -2 2498.63 106.549   5
   2  -2  -2 2585.16 106.692   4
   2  -2  -2 2588.48 104.423   1
  -2   2   1 10393.5 416.982   2
   2   2  -1 10590.4 420.016   4
  -2  -2   1 10297.6 417.281   2
   2   2  -1 10150.3 419.014   3
   2  -2  -1 10017.6 420.525   1
  -2   2   1 10423.2 414.196   3
   2  -2  -1 10553.9 418.733   4
   2   2  -1 10281.1 418.122   5
  -2  -2   1 10390.9 419.180   1
   2  -2   0 419.514 25.2403   4
   2  -2   0 386.570 30.8812   1
  -2  -2   0 420.972 22.4498   2
   2   2   0 469.469 26.1824   3
   2   2   0 333.744 27.7892   4
   2   2   0 398.008 25.0301   5
  -2   2   0 434.469 19.2057   5
  -2  -2   0 352.194 26.3144   1
  -2  -2  -1 223.275 22.7411   1
  -2   2  -1 206.794 11.4472   5
   2  -2   1 176.931 19.6083   4
   2   2   1 205.238 18.0291   5
   2   2   1 221.166 26.2742   4
   2   2   1 241.306 17.6902   3
   2  -2   1 222.640 12.6332   3
   2   2   2 37.5719 13.1701   3
   2  -2   2 22.6085 14.0899   4
  -2  -2  -2 43.3410 14.9964   1
   2  -2   2 35.1568 8.64508   3
   2   2   2 33.9524 21.6543   4
   2   2   2 52.6410 16.0006   5
   2   2   3 34.7159 18.7701   5
  -2  -2  -3 23.1389 16.1409   1
   2   2   3 4.06862 24.5264   4
   2   2   3 4.93183 14.7440   3
   2  -2   3 13.1201 11.2723   3
   2   2   4 11.4762 27.0206   4
  -2  -2  -4 16.6190 17.9672   1
   2  -2   4-14.3268 24.7389   4
   2   2   4-11.4438 16.9917   3
   2   2   5 24.7471 33.5399   4
   2   2   5-19.0681 21.4880   3
   2   2   6 22.9792 35.3156   4
  -2   4   8 329.285 41.6120   5
  -2  -4   8 213.629 34.1747   3
  -2   4   7 316.195 44.3379   5
  -2   4   7 260.037 31.0257   3
  -2  -4   6 253.645 25.9782   2
  -2  -4   6 272.723 36.9497   3
  -2   4   6 303.688 30.7727   3
   2   4  -6 267.755 33.3461   5
   2   4  -5 339.295 33.2566   4
  -2   4   5 388.661 26.6591   2
  -2  -4   5 291.714 26.2097   2
   2   4  -5 358.171 36.3933   5
  -2   4   5 344.846 31.2155   3
  -2   4   5 360.740 37.3531   5
   2   4  -4 3721.29 140.613   4
   2  -4  -4 3633.61 148.045   4
  -2   4   4 3592.18 135.348   2
   2  -4  -4 3578.77 136.578   1
   2   4  -4 3618.71 142.298   5
  -2   4   4 3533.12 139.330   3
  -2  -4   4 3405.80 141.412   3
  -2   4   4 3548.62 144.466   5
  -2  -4   3 852.238 38.1305   1
   2  -4  -3 584.568 45.5174   4
  -2   4   3 722.073 39.6065   2
   2   4  -3 708.428 39.5311   4
   2   4  -3 709.062 44.0022   5
  -2  -4   3 716.077 40.1257   2
  -2   4   3 773.814 41.2336   3
  -2   4   3 813.181 46.0725   5
  -2  -4   2 1133.76 52.3328   1
  -2   4   2 1018.89 52.8415   2
  -2  -4   2 1046.38 53.8769   2
   2  -4  -2 1117.11 55.8643   1
   2   4  -2 1168.12 53.1228   4
  -2   4   2 1147.52 52.4971   3
  -2   4   2 1046.78 56.7175   5
   2   4  -2 1089.23 56.6682   5
   2  -4  -1 1850.60 82.4724   4
   2   4  -1 1694.56 85.2480   5
   2   4  -1 1905.08 84.3305   4
  -2   4   1 1851.92 78.8316   3
  -2  -4   1 1867.81 82.8954   2
  -2   4   1 1920.58 83.1488   5
   2   4  -1 1847.98 84.3846   3
   2  -4  -1 1886.74 84.8151   1
   2   4   0 1259.28 62.6974   4
   2  -4   0 1173.93 56.1968   4
  -2  -4   0 1127.55 59.9759   1
  -2  -4   0 1257.63 57.4970   2
  -2   4   0 1228.09 52.0146   3
   2   4   0 1321.78 59.9606   3
  -2   4   0 1251.36 56.2306   5
   2  -4   0 1220.46 59.8491   1
   2  -4   1 381.476 27.0846   1
  -2   4  -1 298.073 21.7160   5
  -2  -4  -1 345.428 27.3609   1
   2   4   1 349.083 31.2830   4
  -2  -4  -1 444.428 23.5310   2
   2   4   1 373.588 27.7136   3
   2  -4   1 394.472 24.0950   4
   2  -4   1 392.690 20.5509   3
   2   4   1 420.710 30.0264   5
   2  -4   2 2659.59 124.819   4
   2   4   2 2781.59 134.329   4
  -2   4  -2 2776.78 121.382   5
  -2  -4  -2 2989.47 120.495   2
   2  -4   2 2843.82 123.087   2
   2  -4   2 2750.88 121.222   3
  -2  -4  -2 2890.23 128.756   1
   2   4   2 2880.62 128.345   5
   2  -4   2 3027.33 125.266   1
   2  -4   3 1120.14 62.6080   4
   2  -4   3 1300.46 59.5672   1
  -2  -4  -3 1137.21 63.9861   1
   2   4   3 1167.41 62.4035   3
   2  -4   3 1144.34 57.8799   3
   2   4   3 1077.98 70.1881   4
   2   4   4 106.963 21.2088   3
   2   4   4 92.8953 29.0756   4
   2   4   5 1079.00 61.8351   3
   2   4   5 1176.03 75.7520   4
   2   4   6 7.59178 35.0683   4
  -2  -6   7 311.232 45.9649   3
   2   6  -7 441.614 46.4128   5
  -2   6   6 992.037 66.1524   5
  -2  -6   6 977.099 55.9352   2
  -2  -6   6 1149.76 66.1572   3
   2   6  -6 1005.92 64.9181   5
  -2   6   6 1055.15 59.7846   3
  -2  -6   5 19.7944 22.1885   3
  -2   6   5 18.1390 28.4153   5
   2  -6  -5-7.12577 14.8000   1
  -2   6   5 41.9471 20.6761   3
   2   6  -5 17.9377 23.8705   5
   2   6  -4 5851.58 246.067   5
   2  -6  -4 5616.48 241.656   1
  -2  -6   4 5609.95 240.799   2
  -2   6   4 5813.43 248.388   5
  -2   6   4 5803.33 242.601   3
   2   6  -4 5782.64 241.629   4
   2  -6  -3 273.268 31.5380   4
   2   6  -3 323.162 22.6388   4
   2  -6  -3 278.120 23.8818   1
  -2  -6   3 302.155 22.0041   1
  -2   6   3 276.503 28.1022   5
  -2  -6   3 261.481 23.6393   2
  -2   6   3 321.434 24.3296   3
   2   6  -3 339.240 28.5902   5
   2  -6  -2 5569.33 243.977   4
   2   6  -2 5805.34 238.956   4
  -2  -6   2 5753.17 239.897   1
  -2   6   2 5905.33 239.462   3
   2  -6  -1 4775.36 194.516   1
   2  -6  -1 4309.06 190.776   4
   2   6  -1 4696.96 195.330   5
  -2  -6   1 4666.47 193.072   2
   2   6  -1 4679.48 193.860   3
  -2   6   1 4451.35 188.425   3
  -2   6   1 4418.33 193.230   5
   2  -6   0 646.620 32.9752   4
   2   6   0 749.832 43.0422   5
   2   6   0 659.526 41.4563   4
  -2  -6   0 542.132 40.6128   1
  -2  -6   0 682.526 39.2350   2
  -2   6   0 658.469 33.1198   3
  -2   6   0 683.455 38.0372   5
   2  -6   0 658.097 39.5725   1
   2  -6   1-11.6103 15.3735   1
   2   6   1 17.1192 12.1524   3
   2  -6   1-4.49702 6.45678   4
  -2  -6  -1 10.9196 12.1793   2
  -2  -6  -1-5.49688 17.2625   1
   2  -6   1 18.8374 17.0801   2
   2  -6   2 68.7410 16.8030   2
   2  -6   2 101.037 17.1655   1
   2   6   2 68.9953 26.7313   4
  -2  -6  -2 76.4178 18.2257   1
   2   6   2 78.9258 17.3298   3
   2  -6   2 54.7847 12.8832   3
  -2  -6  -2 94.1374 15.1417   2
  -2   6  -2 88.7010 16.8896   5
   2   6   2 92.1585 25.0481   5
   2   6   3-6.86371 26.6085   4
  -2  -6  -3 8.39586 17.0173   1
   2   6   3 3.57989 26.1177   5
   2   6   3 10.7851 20.5952   3
   2   6   4 27.0277 33.4633   4
  -2  -6  -4 14.5180 20.9289   1
   2   6   4 51.1302 22.4733   3
   2   6   4-15.5954 30.3992   5
   2   6   5 101.034 25.8778   3
  -2   8   7 351.869 44.0141   5
  -2   8   7 291.742 31.7225   3
  -2   8   6 188.430 38.3118   5
  -2  -8   6 148.048 31.1304   3
  -2   8   5 455.991 41.7288   5
  -2  -8   5 457.254 36.2292   2
   2  -8  -5 519.667 35.6262   1
  -2   8   5 463.941 36.2893   3
   2   8  -5 405.696 39.4549   5
  -2  -8   4 1615.55 86.7106   2
  -2   8   4 1825.20 88.2811   3
  -2   8   4 1874.18 92.7195   5
   2  -8  -4 1886.25 88.3083   1
  -2  -8   3 865.943 52.2232   2
  -2  -8   3 919.590 48.3022   1
   2  -8  -3 929.580 52.7250   1
  -2   8   3 928.942 50.8053   3
   2   8  -3 867.806 53.9582   5
  -2   8   2 484.971 40.0189   5
   2   8  -2 574.000 33.1164   4
   2   8  -2 582.119 39.9538   3
  -2   8   2 599.846 35.0961   3
   2  -8  -2 591.476 37.9680   1
  -2  -8   2 534.346 38.9068   2
   2   8  -2 547.860 41.4183   5
  -2  -8   1 1518.14 72.3888   1
   2   8  -1 1359.16 69.5815   4
  -2  -8   1 1490.03 73.2313   2
   2   8  -1 1443.18 72.7363   3
  -2   8   1 1495.08 67.9769   3
   2  -8  -1 1462.63 72.7772   1
  -2   8   1 1477.52 73.1313   5
   2  -8   0 38.4478 20.9122   1
  -2   8   0 24.7646 11.0190   3
   2   8   0 31.3424 16.7283   4
   2   8   0 49.4151 24.5667   5
   2   8   0-2.90897 19.0541   3
  -2  -8   0 29.7490 18.7604   1
  -2  -8   0 25.3816 13.9123   2
  -2   8   0 19.3351 16.4834   5
   2  -8   1 1424.27 70.2196   1
  -2  -8  -1 1351.36 70.6284   1
  -2  -8  -1 1336.02 68.3886   2
   2   8   1 1443.92 75.0105   4
   2   8   1 1379.73 69.8543   3
   2  -8   1 1111.51 70.0823   2
  -2   8  -1 1318.71 67.7866   5
   2   8   1 1334.12 73.5126   5
   2   8   2 907.291 58.4278   4
   2  -8   2 987.578 52.4564   1
  -2  -8  -2 943.436 55.7244   1
   2  -8   2 858.256 53.6673   2
   2   8   2 918.325 53.0258   3
   2   8   2 917.784 56.4173   5
  -2  -8  -3 3388.15 156.691   1
   2   8   3 3571.23 164.036   4
   2   8   3 3544.68 156.370   3
   2   8   3 3390.13 159.900   5
   2   8   4 138.495 33.6123   5
   2   8   4 147.549 37.2165   4
  -2  -8  -4 153.708 28.6563   1
   2   8   4 168.893 26.6910   3
   2   8   5 3047.22 146.867   4
   2   8   5 2849.71 134.718   3
  -2  10   6 261.351 31.3396   3
  -2  10   6 258.013 38.0439   5
  -2 -10   5 495.699 37.6526   2
   2 -10  -5 502.647 39.2847   1
  -2  10   5 555.652 40.5832   3
   2  10  -5 535.756 44.7097   5
  -2  10   5 470.781 47.9336   5
  -2 -10   4 2235.30 106.267   2
   2 -10  -4 2204.82 106.281   1
   2  10  -4 2412.85 111.307   5
  -2  10   4 2204.70 106.150   3
  -2  10   4 2167.34 111.836   5
  -2 -10   3 204.702 27.4846   2
   2 -10  -3 233.102 26.8689   1
  -2  10   3 223.515 25.0333   3
  -2 -10   2 1009.20 56.3765   1
  -2 -10   2 964.468 56.9916   2
   2  10  -2 1042.44 58.5152   3
   2 -10  -2 942.599 56.8578   1
  -2  10   2 998.989 54.3390   3
  -2  10   2 918.173 57.8941   5
   2  10  -2 923.002 59.6381   5
  -2  10   1 201.973 21.8341   3
   2 -10  -1 235.747 26.7469   1
   2  10  -1 210.337 27.1689   3
  -2 -10   1 245.545 29.0811   1
   2  10  -1 209.893 27.7550   5
  -2 -10   1 198.332 26.3531   2
  -2  10   1 206.434 28.8741   5
  -2 -10   0 242.705 28.1898   2
   2  10   0 230.817 27.4205   3
   2 -10   0 228.673 27.0011   1
  -2 -10   0 232.269 28.1087   1
   2  10   0 195.166 34.0012   5
  -2  10   0 236.597 27.9061   5
  -2 -10  -1 699.341 47.7559   1
  -2 -10  -1 687.118 44.3367   2
   2  10   1 661.989 51.0176   5
   2  10   1 718.136 46.6362   3
   2 -10   1 707.899 44.0477   1
   2  10   1 685.982 48.8547   4
  -2  10  -1 610.383 44.3481   5
  -2 -10  -2 651.599 43.6551   1
   2  10   2 615.225 44.0005   3
   2  10   2 542.341 47.3842   5
   2 -10   2 537.085 42.6435   2
   2  10   2 623.343 49.2559   4
  -2 -10  -3 1032.71 60.7461   1
   2  10   3 1018.10 66.2331   4
   2  10   3 983.873 60.1419   3
   2  10   4 85.9204 36.6535   4
  -2 -10  -4 158.284 29.5201   1
   2  10   4 128.688 28.5661   3
   2 -12  -5 40.0193 25.0085   1
  -2 -12   5 17.7869 22.2362   2
  -2  12   5 24.0675 26.4456   3
   2  12  -5 17.9722 25.9540   5
  -2  12   5 42.1458 37.7951   5
  -2 -12   4 1206.45 63.8582   2
   2 -12  -4 1013.35 61.4364   1
  -2  12   4 1077.52 61.8366   3
   2  12  -4 1115.75 67.9136   5
  -2  12   4 1110.34 70.1974   5
  -2 -12   3 588.181 45.6907   2
   2 -12  -3 727.755 47.8972   1
  -2  12   3 683.692 44.5900   3
  -2  12   3 546.970 50.8174   5
   2  12  -2 968.518 59.2653   3
  -2  12   2 1003.04 62.3697   5
  -2 -12   1 1989.50 94.1081   1
   2  12  -1 1837.59 95.9933   5
  -2 -12   1 1915.79 93.2876   2
   2  12  -1 1974.46 94.5220   3
   2 -12  -1 1758.58 91.5673   1
  -2  12   1 1808.08 93.5145   5
  -2 -12   0 799.162 54.3323   1
  -2 -12   0 857.259 53.1567   2
   2  12   0 784.815 52.0721   3
   2 -12   0 740.903 55.9725   2
   2 -12   0 813.333 51.6060   1
   2  12   1 44.6957 24.0449   3
  -2 -12  -1 30.7167 25.3422   1
  -2 -12  -1 81.6402 23.0060   2
   2 -12   2 15.1730 24.8794   2
   2  12   2 12.6439 34.5026   5
   2  12   3 859.440 54.2114   3
   2  12   3 730.435 59.8545   5
   2  14  -3 105.693 33.0448   5
  -2  14   3 98.5503 33.3119   5
   2 -14  -3 98.2042 27.0825   2
  -2 -14   2 464.298 43.0301   2
   2  14  -2 617.450 46.0982   3
   2 -14  -2 587.493 45.3677   1
   2 -14  -2 374.181 45.1449   2
   2  14  -2 670.905 52.3520   5
  -2  14   2 716.018 49.6599   5
  -2 -14   1 23.5246 25.8054   2
   2 -14  -1 38.3486 27.3383   1
   2  14  -1 36.5347 26.8484   3
  -2 -14   1 27.8856 27.3659   1
   2  14  -1 36.8395 32.4147   5
  -2  14   1 26.6228 26.6903   5
   2 -14  -1 33.9528 28.9966   2
   2 -14   0 63.6414 26.0506   1
   2  14   0 54.9660 22.9514   3
  -2 -14   0 60.9508 27.8291   1
  -2 -14   0 62.9882 27.7585   2
   2  14   0 59.7379 36.0353   5
   2 -14   0 53.5031 29.2890   2
  -2 -14  -1 616.107 47.3212   1
   2 -14   1 622.841 48.2100   2
   2  14   1 600.810 46.1510   3
  -3   1   8 93.8678 25.0192   3
  -3   1   7 250.288 32.4085   3
  -3  -1   7 240.148 33.1762   3
   3  -1  -6 42.1388 24.6982   4
   3   1  -6 31.6410 26.7935   4
  -3   1   6 25.0208 16.4110   2
  -3  -1   6 37.1974 17.9218   2
  -3   1   6 31.1760 20.6692   3
  -3  -1   6 22.0585 19.1147   3
   3  -1  -5 2522.87 118.225   4
   3   1  -5 2342.18 114.643   4
   3   1  -5 2257.40 115.661   5
  -3   1   5 2260.51 107.545   2
  -3  -1   5 2401.81 108.928   2
  -3  -1   5 2658.36 117.117   3
   3  -1  -5 2535.99 106.982   1
  -3   1   5 2477.87 113.067   3
   3   1  -5 2346.99 102.479   1
   3   1  -4 274.186 25.9363   4
  -3   1   4 273.097 22.0354   2
   3   1  -4 300.063 19.9753   1
  -3   1   4 336.488 26.6301   3
   3  -1  -3 1089.50 61.6506   4
   3   1  -3 1206.59 61.2151   4
  -3  -1   3 1229.71 60.9542   3
  -3   1   3 1125.15 59.2412   2
  -3  -1   3 1214.03 59.6463   2
   3   1  -3 1074.23 61.6516   5
  -3   1   3 1325.25 62.0422   3
   3   1  -2 760.889 41.3158   4
   3  -1  -2 775.511 41.6677   4
  -3   1   2 675.599 36.6083   2
  -3  -1   2 654.302 37.5557   2
   3  -1  -2 864.829 43.1991   1
  -3   1   2 583.305 36.5793   3
   3   1  -2 741.337 39.5188   5
  -3  -1   1 93.7856 12.2557   2
   3  -1  -1 91.2146 20.2914   1
   3  -1  -1 76.1499 17.3175   4
   3   1  -1 40.1615 14.7743   4
   3   1  -1 79.2851 13.6962   5
   3   1  -1 80.8783 13.3162   3
   3   1   0 47.3542 10.6107   3
   3  -1   0 48.0156 16.1445   4
   3   1   0 93.1443 19.5967   4
   3  -1   0 57.2921 6.97760   3
  -3   1   0 60.7361 9.14854   2
  -3  -1   0 68.9553 9.09638   2
   3  -1   1 278.980 27.1156   4
   3   1   1 326.367 31.2055   4
   3   1   1 311.071 20.4923   3
   3  -1   1 269.805 17.1932   3
   3   1   1 300.046 18.7099   5
   3  -1   2 730.865 35.3363   5
   3  -1   2 837.439 50.4016   4
   3   1   2 703.475 49.9514   4
   3   1   2 797.161 42.4116   3
   3  -1   2 803.181 39.7777   3
   3   1   2 830.598 40.5927   5
   3  -1   3 2863.42 131.577   4
   3   1   3 2584.64 131.963   4
   3   1   3 2731.56 122.555   3
   3  -1   4 2336.02 116.360   4
   3   1   4 2221.10 116.471   4
   3   1   5 237.408 40.6323   4
  -3   3   8 530.358 41.3380   3
  -3  -3   8 369.052 46.5191   3
  -3  -3   7 598.322 49.4797   3
  -3   3   7 582.055 42.4748   3
   3  -3  -6 1582.33 86.2801   4
  -3   3   6 1444.99 73.2594   2
  -3  -3   6 1520.65 85.4167   3
  -3   3   6 1471.50 76.5040   3
   3   3  -6 1431.85 80.7598   5
   3  -3  -5 3113.31 151.121   4
  -3   3   5 3080.24 138.824   2
  -3  -3   5 3156.63 139.884   2
   3  -3  -5 3205.60 139.002   1
  -3   3   5 3139.24 142.436   3
   3   3  -5 3152.37 145.113   4
   3   3  -5 3225.45 146.321   5
  -3  -3   5 3482.58 146.731   3
   3  -3  -4 345.993 31.2875   4
  -3   3   4 274.482 23.4386   2
   3   3  -4 257.772 28.4841   5
  -3  -3   4 261.449 25.6125   3
   3  -3  -4 289.201 24.0567   1
  -3  -3   4 262.586 22.5999   2
   3   3  -4 254.325 22.7326   1
   3   3  -4 229.893 23.5887   4
   3   3  -3 4505.46 185.638   4
  -3   3   3 4228.01 183.179   2
  -3  -3   3 4197.58 182.904   2
   3   3  -3 4376.23 186.344   5
  -3   3   3 4502.29 183.558   3
   3  -3  -3 4271.69 184.128   1
   3  -3  -3 4378.91 188.103   4
  -3   3   2 59.5311 15.6735   5
   3  -3  -2 55.7782 16.9497   1
   3   3  -2 56.0912 14.8441   4
  -3  -3   2 43.9502 12.0542   2
  -3   3   2 96.8269 14.6532   2
   3   3  -2 59.8892 17.9387   5
   3  -3  -2 68.2938 17.7177   4
  -3   3   2 61.7578 9.60022   3
   3  -3  -1 1281.78 56.1259   1
   3   3  -1 1178.23 55.3125   4
  -3  -3   1 1194.44 50.2125   2
   3   3  -1 1195.85 53.2632   5
  -3   3   1 1151.76 48.3492   5
   3  -3   0 3214.16 137.067   4
   3   3   0 3262.93 141.348   4
   3  -3   0 3713.07 141.484   1
  -3  -3   0 3226.45 133.282   2
   3   3   0 3173.54 135.302   5
   3   3   0 3269.81 136.272   3
  -3   3   0 3147.46 127.994   5
   3  -3   1 379.205 29.6228   4
   3   3   1 346.098 36.5420   4
   3  -3   1 374.208 32.5490   1
  -3  -3  -1 389.443 21.5480   2
   3   3   1 407.181 27.8111   3
  -3  -3  -1 359.039 32.2850   1
   3   3   1 360.203 27.2525   5
  -3  -3  -2 962.560 56.4460   1
   3  -3   2 906.472 54.0957   4
   3   3   2 857.562 57.8029   4
   3  -3   2 1074.31 56.9803   1
   3   3   2 957.139 51.3044   3
   3   3   2 913.071 51.4647   5
   3  -3   3 215.400 29.8375   4
   3   3   3 265.427 34.4165   4
   3   3   3 222.751 25.4074   3
   3   3   4 157.797 33.7161   4
   3   3   5 66.7968 34.6064   4
  -3  -5   8 475.154 49.1828   3
  -3   5   8 633.911 44.6153   3
  -3   5   8 560.470 55.6228   5
   3   5  -7 503.213 46.7477   5
  -3  -5   7 467.539 48.8249   3
  -3   5   7 454.330 37.7310   3
  -3   5   7 490.956 49.6969   5
  -3   5   6 200.495 36.3032   5
  -3  -5   6 238.098 26.6894   2
  -3   5   6 271.343 25.7572   2
   3   5  -6 243.027 35.2106   5
  -3  -5   6 248.613 33.1496   3
   3  -5  -5 2803.09 133.831   4
   3   5  -5 2748.01 125.776   4
   3   5  -5 2892.49 128.846   5
  -3   5   5 2703.41 120.788   2
  -3  -5   5 2750.45 127.520   3
   3  -5  -5 2599.94 121.806   1
  -3   5   5 2637.65 123.309   3
  -3   5   5 2649.29 128.826   5
  -3   5   4 226.360 22.5177   2
   3  -5  -4 188.720 32.9275   4
   3   5  -4 212.376 22.7317   4
  -3  -5   4 199.533 22.2341   2
  -3   5   4 226.082 22.0072   3
   3  -5  -4 213.321 23.3098   1
  -3   5   4 242.235 26.9432   5
   3   5  -4 196.497 29.3075   5
  -3  -5   3 1701.41 78.8362   1
   3  -5  -3 1544.78 83.5545   4
  -3   5   3 1758.63 78.8907   2
   3   5  -3 1778.34 80.3438   4
  -3  -5   3 1623.34 78.4270   2
   3   5  -3 1827.17 84.0952   5
  -3   5   3 1738.63 77.9357   3
   3  -5  -3 1746.94 81.4551   1
  -3   5   2 93.2793 16.8016   5
   3   5  -2 78.8245 20.2982   5
   3  -5  -2 70.9392 17.4000   4
   3   5  -2 98.4760 16.5978   4
  -3  -5   2 77.8418 18.1786   1
  -3  -5   2 81.9440 16.2247   2
  -3   5   2 84.3407 10.7156   3
   3   5  -1 9.77595 14.1524   4
   3   5  -1-7.59676 15.9046   5
  -3  -5   1-3.88499 16.1810   1
   3   5  -1 4.89788 12.3072   3
  -3  -5   1 3.09352 11.7683   2
  -3   5   1 0.95546 12.4388   5
   3  -5   0 121.897 16.8807   4
   3   5   0 102.550 20.0488   4
  -3  -5   0 74.1442 22.7543   1
  -3  -5   0 120.640 14.7834   2
   3   5   0 96.2344 21.5749   5
  -3   5   0 93.5186 12.8073   5
  -3  -5  -1 223.681 18.8697   2
   3  -5   1 179.240 19.8562   4
   3   5   1 311.942 32.6181   4
   3   5   1 230.049 24.1975   3
  -3  -5  -1 115.458 27.7207   1
  -3   5  -1 226.836 16.0835   5
   3   5   1 240.515 25.3110   5
   3  -5   2 763.000 46.0528   1
  -3  -5  -2 755.353 50.3349   1
   3  -5   2 694.583 44.4987   4
   3   5   2 829.906 56.1810   4
   3   5   2 766.125 47.0729   3
   3   5   2 837.766 49.3795   5
   3   5   3 2304.03 120.828   4
   3   5   3 2396.54 112.695   3
  -3  -5  -3 2521.03 117.755   1
   3   5   4 837.397 57.8608   4
   3   5   4 721.982 47.0701   3
   3   5   5 14.7924 32.8047   4
  -3   7   7 325.747 44.8960   5
  -3  -7   7 295.812 41.1712   3
   3   7  -7 312.332 40.4072   5
  -3  -7   6 3461.43 164.336   3
  -3  -7   6 3362.58 157.202   2
   3  -7  -6 3654.54 159.645   1
  -3   7   6 3698.21 161.196   3
   3   7  -6 3615.19 166.270   5
  -3   7   6 3784.62 167.184   5
  -3  -7   5 911.719 52.9546   2
   3  -7  -5 931.400 52.3235   1
  -3   7   5 899.165 52.9306   3
  -3   7   4 20.5812 22.2975   5
   3  -7  -4 33.0692 29.6793   4
   3   7  -4 19.2500 15.2949   4
  -3   7   4-1.37530 13.7200   3
   3  -7  -4 26.8424 19.5649   1
  -3  -7   4 20.4773 14.6111   2
   3   7  -4-5.25278 21.4121   5
   3  -7  -3 2056.59 103.701   4
  -3  -7   3 2170.93 97.7116   1
   3   7  -3 1972.60 96.2793   4
  -3  -7   3 2105.95 97.5671   2
  -3   7   3 2064.05 95.5393   3
   3  -7  -3 2261.22 102.825   1
   3   7  -3 2128.25 102.618   5
  -3   7   3 2046.84 101.161   5
   3  -7  -2 259.803 28.6562   4
  -3  -7   2 314.929 27.3691   1
  -3  -7   2 260.612 25.6594   2
   3   7  -2 286.471 29.7260   3
  -3   7   2 282.684 20.9861   3
   3   7  -2 267.673 24.4485   4
   3   7  -2 282.762 28.3494   5
   3  -7  -2 302.168 30.3183   1
  -3  -7   1 614.544 42.2617   1
   3   7  -1 714.491 43.9324   4
  -3  -7   1 698.847 40.7827   2
   3   7  -1 643.862 43.5438   3
  -3   7   1 639.401 34.0626   3
   3   7  -1 647.783 44.6123   5
  -3   7   1 673.739 40.7476   5
   3  -7  -1 757.202 44.1447   1
   3   7   0 4516.34 197.941   5
  -3  -7   0 4604.86 198.172   1
   3   7   0 4575.66 199.555   4
   3  -7   0 4494.60 190.277   4
  -3  -7   0 4626.91 194.263   2
   3   7   0 4616.35 196.227   3
  -3   7   0 4531.93 192.501   5
   3  -7   0 4412.38 196.089   1
  -3  -7  -1 280.705 34.6028   1
   3  -7   1 288.117 27.4267   1
   3   7   1 303.548 34.0007   4
   3   7   1 346.306 31.5680   3
   3  -7   1 265.707 30.6677   2
   3   7   1 314.958 32.9981   5
   3   7   2 2556.66 124.820   4
   3   7   2 2629.50 118.167   3
   3  -7   2 2389.96 114.956   1
   3   7   3 7.20796 28.2026   4
  -3  -7  -3 17.1635 22.5217   1
   3   7   3 5.15975 22.0609   3
   3   7   4 123.339 34.7785   4
  -3  -7  -4 88.9859 27.5078   1
   3   7   4 93.8958 27.0862   3
  -3  -9   7 20.8347 31.3694   3
  -3   9   7 107.508 23.6073   3
   3   9  -7 66.0489 34.8045   5
  -3   9   6 172.457 39.4856   5
  -3  -9   6 150.371 31.9846   3
   3  -9  -6 221.456 27.5916   1
   3   9  -6 233.942 37.2673   5
  -3  -9   6 179.196 25.7874   2
  -3   9   6 211.727 26.3605   3
  -3   9   5 34.8651 32.0319   5
  -3  -9   5 18.1622 16.4410   2
   3  -9  -5 6.59359 24.8990   1
   3   9  -5 11.5851 29.4798   5
  -3   9   5 30.4824 17.4868   3
  -3  -9   4 16.3311 21.3635   2
  -3   9   4 1.51235 17.8583   3
   3   9  -4-11.2662 29.3180   5
  -3  -9   3 654.494 42.5762   1
  -3  -9   3 602.016 41.9515   2
  -3   9   3 608.196 39.0815   3
   3  -9  -3 716.567 44.9736   1
   3   9  -3 696.685 49.6554   5
  -3   9   3 557.704 44.3242   5
   3  -9  -2 72.5002 20.7457   1
   3   9  -2 25.0351 23.7588   5
  -3  -9   2 80.4018 23.1825   1
   3   9  -2 78.7138 24.9938   3
  -3   9   2 63.6790 14.4979   3
  -3  -9   2 56.8605 18.2981   2
  -3   9   2 76.5557 24.6069   5
  -3  -9   1 3555.79 153.080   1
  -3  -9   1 3293.26 150.514   2
   3   9  -1 3254.42 152.424   3
   3  -9  -1 3717.52 155.503   1
   3   9  -1 3432.22 152.848   4
  -3   9   1 3167.09 151.372   5
   3   9   0 108.007 23.5718   4
  -3  -9   0 66.3396 20.1468   1
   3   9   0 143.448 26.1963   3
   3  -9   0 116.985 25.1735   1
  -3  -9   0 61.1239 16.7688   2
   3   9   0 73.2948 28.9183   5
  -3  -9  -1 3187.44 146.445   1
   3   9   1 3057.54 149.070   4
  -3  -9  -1 3283.85 142.922   2
   3   9   1 3210.28 144.944   3
   3  -9   1 3272.32 145.333   2
   3  -9   1 3125.02 144.634   1
   3   9   1 3018.88 148.312   5
   3   9   2 154.563 30.7581   4
  -3  -9  -2 83.3467 29.8152   1
   3   9   2 97.5125 27.5425   3
   3   9   2 142.402 31.8630   5
  -3  -9  -3 3543.08 162.202   1
   3   9   3 3472.66 166.982   4
   3   9   3 3560.77 159.834   3
  -3  -9  -4 5.95801 26.4220   1
   3   9   4 1.80269 26.3032   3
  -3 -11   6 2531.61 132.643   3
   3  11  -6 2634.88 132.357   5
  -3 -11   6 2692.45 126.148   2
   3 -11  -6 2811.50 128.186   1
  -3  11   6 2876.60 128.072   3
  -3  11   5 170.798 24.7869   3
   3 -11  -5 122.597 26.5004   1
  -3 -11   5 162.212 27.8168   2
   3 -11  -4 145.204 28.6953   1
  -3 -11   4 125.284 25.5527   2
   3  11  -4 182.649 36.0450   5
  -3  11   4 174.532 30.7229   5
   3 -11  -3 52.8685 20.3981   1
  -3 -11   3 74.2662 23.7163   2
   3  11  -3 43.4438 31.6046   5
  -3  11   3 74.8717 28.6274   5
   3 -11  -2 131.548 26.4826   1
   3  11  -2 120.691 24.4993   3
  -3 -11   2 186.089 29.4693   1
  -3 -11   2 137.125 26.0887   2
   3  11  -2 165.026 35.3249   5
  -3  11   2 158.343 28.8112   5
   3 -11  -1 120.931 26.5031   1
  -3 -11   1 104.949 27.3142   1
   3  11  -1 87.1577 24.9915   3
  -3 -11   1 110.024 25.4887   2
   3  11  -1 98.2105 28.1086   5
  -3 -11   0 2202.46 117.069   1
  -3 -11   0 2564.40 115.926   2
   3  11   0 2478.05 117.310   3
   3 -11   0 2553.05 121.487   2
   3 -11   0 2381.87 115.732   1
   3  11   0 2484.13 120.965   5
  -3 -11  -1 60.9655 28.6401   1
   3  11   1 39.5727 22.4098   3
   3 -11   1 17.2980 27.6448   2
  -3 -11  -2 1284.63 75.0446   1
   3  11   2 1334.98 78.4859   5
   3  11   3 265.290 39.4698   4
   3 -13  -4 265.821 33.6043   1
  -3  13   4 207.303 38.6595   5
   3  13  -4 207.541 39.6975   5
  -3 -13   4 162.091 28.9759   2
   3 -13  -3 39.7513 25.5231   1
  -3 -13   3 32.7721 24.9293   2
   3  13  -3-18.2809 28.0951   5
  -3  13   3 4.18889 30.3280   5
   3 -13  -2 284.083 42.1342   2
   3  13  -2 243.778 36.4732   5
  -3 -13   1 736.957 50.2590   1
  -3 -13   1 553.371 49.1016   2
   3  13  -1 766.545 51.0648   3
   3 -13  -1 693.386 49.2322   1
   3  13  -1 688.609 55.4944   5
   3  13   0 280.546 31.4499   3
   3 -13   0 191.402 29.9495   1
  -3 -13   0 245.196 34.8485   1
  -3 -13   0 233.917 29.3475   2
   3  13   0 194.660 38.1170   5
  -3 -13  -1 659.960 51.7111   1
   3 -13   1 747.398 51.6711   2
   3  13   1 675.321 48.8429   3
   3  13   1 665.668 54.6065   5
   4   0  -7-12.4405 27.6638   4
  -4   0   7-14.3071 17.2542   2
  -4   0   7-17.6704 24.2757   3
  -4   0   6 2947.28 138.271   2
  -4   0   6 3265.91 144.827   3
   4   0  -5-13.0355 23.9428   4
  -4   0   5 1.30764 14.2379   2
   4   0  -5 4.35823 12.8268   1
   4   0  -4 3849.81 166.281   4
   4   0  -4 3806.74 162.706   1
  -4   0   4 3694.47 161.540   2
   4   0  -4 3623.91 165.810   5
  -4   0   3-10.3711 11.0438   3
   4   0  -3 3.00614 12.8107   1
  -4   0   3-4.46284 15.9899   2
   4   0  -3 3.80278 16.0910   5
   4   0  -2 226.185 23.7247   4
   4   0  -2 224.301 21.3673   5
   4   0  -1-11.5188 16.0069   4
  -4   0   1 8.96926 10.9672   2
   4   0  -1 10.9284 10.2618   5
  -4   0   0 3994.78 170.244   2
   4   0   0 4021.73 179.917   4
   4   0   0 4207.47 169.673   3
   4   0   1 8.91210 22.1526   4
   4   0   1 4.17911 10.5565   3
   4   0   2 860.010 56.3867   4
   4   0   3 8.76726 30.1757   4
   4   0   4 399.616 44.9720   4
   4   2  -8-28.6438 26.6030   4
  -4   2   8 3.60378 24.8074   3
  -4  -2   8-6.13572 26.9533   3
   4  -2  -7 2802.25 137.007   4
   4   2  -7 2961.62 135.809   4
  -4   2   7 2559.87 123.246   2
  -4   2   7 2764.20 128.866   3
  -4  -2   7 2677.13 132.404   3
  -4   2   6 258.033 25.1449   2
  -4  -2   6 244.964 27.8180   2
   4  -2  -6 289.922 39.9785   4
   4   2  -6 210.193 29.4209   4
  -4  -2   6 262.231 31.9372   3
   4   2  -6 253.207 38.1149   5
  -4   2   6 224.576 27.7515   3
   4   2  -5 4707.75 214.785   4
   4   2  -5 5057.52 208.351   1
  -4   2   5 4992.78 210.053   2
  -4  -2   5 4625.70 210.503   2
  -4   2   5 5073.59 214.189   3
  -4  -2   5 5044.59 215.835   3
   4  -2  -5 5033.59 209.836   1
   4  -2  -4 1247.01 66.8506   4
  -4   2   4 1169.07 61.1107   2
  -4  -2   4 1012.22 61.5572   2
   4   2  -4 1186.28 65.9569   5
  -4   2   4 1245.77 62.5801   3
  -4  -2   4 1088.80 62.3802   3
   4  -2  -4 1217.15 61.4322   1
   4  -2  -3 263.189 24.5437   1
  -4   2   3 266.860 23.6363   2
  -4  -2   3 253.249 24.0220   2
  -4   2   3 248.909 21.1232   3
   4   2  -3 231.015 26.7550   5
   4  -2  -2 1723.09 86.0066   4
  -4   2   2 1759.20 81.4970   2
  -4  -2   2 1798.63 81.8260   2
  -4   2   2 1855.90 79.1820   3
   4   2  -2 1708.43 82.4145   5
  -4   2   1 7936.94 320.872   2
   4  -2  -1 7954.41 326.124   4
   4   2  -1 8075.85 328.028   4
  -4  -2   1 8156.73 321.473   2
   4  -2  -1 8266.68 330.384   1
   4   2  -1 7999.63 322.867   3
  -4   2   1 7337.01 314.864   3
   4   2  -1 8157.08 320.991   5
  -4   2   0 140.301 13.9013   2
   4   2   0 165.854 26.8964   4
   4  -2   0 115.235 28.4846   1
   4   2   0 133.327 16.7929   3
   4   2   0 118.044 15.0972   5
   4  -2   1 6890.20 299.914   4
   4   2   1 6832.88 294.315   3
   4  -2   2 25.1567 23.1467   1
   4  -2   2-20.8014 24.3761   4
   4   2   2 20.9302 26.0834   4
   4  -2   3 904.079 60.9759   4
   4   2   3 968.713 63.6585   4
   4   2   4 204.946 38.6415   4
  -4   4   8 210.479 40.5696   5
  -4  -4   8 163.251 32.5044   3
  -4  -4   7 216.937 33.9892   3
   4  -4  -7 205.224 40.8862   4
  -4   4   7 215.063 25.4852   2
  -4  -4   7 207.602 25.2012   2
   4   4  -7 244.254 41.5937   5
  -4   4   7 217.015 26.7212   3
  -4  -4   6 142.952 29.1856   3
   4  -4  -6 140.711 32.9466   4
   4   4  -6 140.714 26.7024   4
  -4   4   6 139.784 20.4850   2
   4  -4  -6 151.911 20.8010   1
  -4  -4   6 131.872 23.7887   2
   4   4  -6 146.516 29.0082   5
  -4   4   6 104.012 20.7444   3
  -4  -4   5 1.78303 22.5747   3
   4  -4  -5-12.9294 22.1893   4
   4   4  -5-1.74351 16.7843   4
  -4  -4   5-9.40126 14.8786   2
   4   4  -5-10.5900 21.3951   5
   4  -4  -5 16.5851 16.2423   1
  -4   4   5 2.94347 18.0919   3
  -4  -4   4 1.25900 16.5912   2
   4  -4  -4-16.5407 25.9069   4
   4  -4  -4 9.86266 13.4411   1
   4   4  -4 7.78770 16.2268   4
  -4   4   4 7.28174 16.1463   2
   4   4  -4-11.1522 22.9247   5
  -4   4   3 56.2400 18.5406   5
   4  -4  -3 57.8443 20.9605   4
   4   4  -3 29.9407 16.3546   4
  -4   4   3 14.8430 16.9071   2
   4  -4  -3 49.3404 18.7486   1
  -4  -4   3 26.9355 15.7105   2
   4   4  -3 41.5939 21.3353   5
  -4   4   3 26.7383 10.0378   3
   4  -4  -2 1725.20 77.2199   1
  -4   4   2 1525.79 71.3567   2
   4  -4  -2 1566.87 75.5071   4
  -4  -4   2 1517.19 72.4554   2
  -4   4   2 1485.87 65.9681   3
  -4  -4   1 176.007 24.9037   1
  -4   4   1 214.516 18.9280   2
   4   4  -1 255.465 27.8771   4
  -4  -4   1 222.120 19.4948   2
   4  -4  -1 210.936 23.1097   4
   4   4  -1 207.409 22.9360   3
  -4   4   1 228.426 16.8474   5
   4   4  -1 215.266 23.5705   5
  -4  -4   0 175.579 17.6252   2
   4  -4   0 181.274 23.2267   4
   4   4   0 182.029 29.4924   4
  -4  -4   0 168.416 31.1901   1
   4  -4   0 184.572 25.7951   1
   4   4   0 154.901 20.5841   3
   4   4   0 186.369 21.9954   5
   4  -4   1 23.0380 19.8376   4
   4   4   1 52.4373 26.9249   4
  -4  -4  -1 70.0982 27.3123   1
   4  -4   1 14.9787 22.5915   1
   4   4   1 36.8365 18.2143   3
   4   4   1 16.0832 18.0963   5
   4   4   2 52.6112 28.8671   4
  -4  -4  -2 51.2193 22.9719   1
   4  -4   2 29.8002 20.5807   1
   4   4   3 403.043 45.0734   4
  -4   6   7 554.978 41.1308   2
   4   6  -7 605.048 49.3819   5
  -4   6   7 664.536 45.7898   3
  -4  -6   7 699.436 52.5653   3
  -4   6   7 644.292 52.1747   5
   4  -6  -6 949.542 65.1336   4
  -4   6   6 883.200 48.2992   2
  -4  -6   6 704.680 48.8673   2
   4  -6  -6 806.695 49.2295   1
  -4   6   6 841.031 50.6539   3
   4   6  -6 813.725 56.6271   5
  -4  -6   6 728.529 53.3040   3
  -4   6   6 866.062 57.8603   5
   4  -6  -5 1136.35 74.5044   4
  -4   6   5 1160.24 62.5939   2
   4   6  -5 1266.11 66.9975   4
  -4  -6   5 1150.00 63.2038   2
   4   6  -5 1173.11 70.5429   5
  -4   6   5 1208.88 64.2649   3
   4  -6  -5 1377.00 67.3271   1
  -4   6   5 1217.54 71.8201   5
   4  -6  -4 5038.16 201.300   1
   4  -6  -4 4477.30 204.870   4
  -4   6   4 4574.43 196.790   2
   4   6  -4 4418.07 199.270   4
  -4  -6   4 4572.70 197.547   2
  -4   6   4 4582.00 196.693   3
   4   6  -4 4595.95 202.032   5
  -4   6   4 4550.41 202.252   5
  -4  -6   3 573.452 39.7433   1
   4  -6  -3 542.616 40.5586   4
   4   6  -3 523.539 37.8726   4
  -4   6   3 547.151 32.3599   3
   4   6  -3 497.839 41.7759   5
  -4   6   3 512.425 37.8626   5
  -4   6   2 7262.30 299.123   2
   4  -6  -2 7111.45 302.852   4
  -4  -6   2 7691.41 304.944   1
   4   6  -2 7331.53 303.987   4
  -4  -6   2 7271.89 300.002   2
   4   6  -2 7338.50 304.227   3
  -4   6   2 6856.46 293.264   3
   4   6  -2 6938.03 303.209   5
  -4   6   2 7408.56 300.698   5
   4  -6  -2 7368.03 302.555   1
  -4  -6   1 4534.89 187.506   1
   4  -6  -1 4142.37 181.447   4
   4   6  -1 4146.48 185.444   4
  -4  -6   1 4183.76 180.113   2
   4   6  -1 4199.33 182.666   3
   4   6  -1 4226.25 183.063   5
   4  -6  -1 4005.96 182.025   1
  -4  -6   0 922.537 55.4105   1
   4  -6   0 885.091 49.8824   4
   4   6   0 906.667 55.5926   4
   4   6   0 815.695 51.4899   3
   4   6   0 835.139 52.0741   5
   4  -6   0 873.468 51.7374   1
  -4  -6  -1 3798.49 164.103   1
   4   6   1 3550.35 164.580   4
   4   6   1 3707.63 159.379   3
   4   6   1 3471.57 158.790   5
   4  -6   1 3287.35 158.800   1
   4   6   2-6.83192 28.9081   4
  -4  -6  -2 6.01528 28.0859   1
   4   6   2 10.1586 22.7895   3
   4   6   3 230.379 38.2128   4
  -4  -6  -3 234.619 34.7950   1
  -4   8   7 117.774 32.5703   5
  -4  -8   7 76.4040 28.6499   3
  -4  -8   7 145.863 26.8504   2
   4   8  -7 145.167 34.4325   5
  -4   8   7 128.456 24.5550   3
  -4   8   6-6.37344 33.9109   5
  -4  -8   6-4.00564 28.4800   3
   4  -8  -6 41.5671 19.1740   1
  -4  -8   6 28.6154 21.0664   2
   4   8  -6 17.7432 34.2356   5
  -4   8   6 18.1961 19.2550   3
  -4   8   5 266.867 33.4165   5
  -4   8   5 267.985 26.3938   3
   4  -8  -5 264.526 27.8443   1
  -4  -8   5 292.648 30.0027   2
   4   8  -5 223.701 32.5050   5
  -4   8   4 123.340 26.8972   5
   4  -8  -4 170.897 31.9324   4
  -4  -8   4 111.090 19.8420   2
  -4   8   4 130.047 18.7578   3
   4   8  -4 88.7265 24.9346   5
   4  -8  -3 136.519 28.3507   4
   4   8  -3 61.2555 18.4510   4
  -4  -8   3 85.5578 22.4138   1
  -4  -8   3 89.2786 22.8811   2
   4  -8  -3 103.284 26.2842   1
   4   8  -3 81.8546 27.8437   5
  -4   8   3 100.128 24.7611   5
  -4  -8   2 1135.72 62.4322   1
   4   8  -2 1007.61 59.3754   4
  -4  -8   2 1093.56 58.1371   2
   4   8  -2 1126.48 63.9025   3
   4   8  -2 1006.51 63.7102   5
   4  -8  -2 1032.35 59.5334   1
  -4   8   2 1028.17 59.5066   5
   4  -8  -1 16.4636 21.9556   1
  -4  -8   1-12.1583 24.2259   1
   4   8  -1-14.8642 23.1346   3
  -4  -8   1 30.9282 17.2351   2
   4   8  -1-7.03836 26.6142   5
   4  -8   0 26.3472 21.9612   1
   4   8   0 20.7062 23.9335   4
  -4  -8   0-7.27585 18.4351   1
   4   8   0 6.68653 16.7345   3
  -4  -8   0 12.4873 16.1884   2
   4   8   0-10.7340 26.7619   5
   4  -8   1 228.953 29.4313   1
   4   8   1 255.690 34.3558   4
   4   8   1 227.412 30.2395   3
  -4  -8  -1 268.412 30.2760   1
   4   8   1 267.239 34.9186   5
   4   8   2 23.4603 30.3202   4
  -4  -8  -2 7.93601 22.7212   1
   4   8   2 14.7190 22.4358   3
  -4  -8  -3 1418.44 76.2213   1
   4   8   3 1192.35 77.6526   4
   4   8   3 1212.65 70.7234   3
  -4 -10   6 16.8742 22.7994   2
   4  10  -6 25.7982 31.5291   5
  -4  10   6 54.4447 35.4518   5
   4 -10  -5 126.175 26.8953   1
  -4 -10   5 116.052 27.0845   2
   4  10  -5 94.1844 34.4607   5
  -4  10   5 163.755 34.2323   5
  -4 -10   4 1690.39 84.1931   2
   4  10  -4 1796.08 90.7758   5
  -4  10   4 1821.89 89.7309   5
  -4 -10   3 13.9949 23.8189   1
   4 -10  -3 28.4733 27.2113   1
  -4 -10   3-3.08555 16.8611   2
   4  10  -3 5.86800 29.5322   5
  -4  10   3 17.5656 24.8418   5
  -4 -10   2 3418.92 151.183   2
   4  10  -2 3244.73 155.519   3
   4 -10  -2 3610.08 156.218   1
   4  10  -2 3226.38 154.731   5
  -4 -10   1 27.5437 23.5660   1
   4  10  -1 34.0027 25.5058   3
   4 -10  -1 13.0355 29.6806   1
  -4 -10   1 4.67410 17.1655   2
   4  10  -1 42.7578 26.1146   5
   4  10   0 68.2003 26.9787   4
  -4 -10   0 20.7101 23.4952   1
   4 -10   0 77.2855 26.5636   1
   4  10   0 69.0619 31.8665   5
  -4 -10  -1 11.5669 25.2830   1
   4  10   1-23.5657 28.5458   3
  -4 -10  -2 233.818 34.3071   1
   4  10   2 211.806 36.6309   4
   4  10   2 276.030 33.3340   3
  -4  12   5 423.175 44.3102   5
  -4 -12   4 354.919 35.9267   2
   4 -12  -4 379.182 37.2609   1
   4  12  -4 494.134 46.4561   5
  -4  12   4 398.363 41.8988   5
   4 -12  -3-13.5696 28.3296   1
  -4 -12   2 1010.07 64.0696   1
  -4 -12   2 952.687 58.4849   2
   4 -12  -2 984.808 60.1261   1
   4  12  -2 1081.86 66.6901   5
  -4 -12   1 570.156 46.7271   1
  -4 -12   1 453.782 37.6106   2
   4  12  -1 532.423 43.5561   3
   4 -12  -1 515.632 41.0697   1
   4  12  -1 502.759 48.0417   5
  -4 -12   0 388.680 43.1034   1
   4  12   0 429.611 37.9199   3
   4 -12   0 374.021 39.1537   2
   4  12   0 423.338 45.5676   5
   5   1  -8 118.203 32.0172   4
  -5   1   8 104.364 24.5707   2
  -5  -1   8 101.638 26.2660   2
  -5  -1   8 89.9024 26.4465   3
   5   1  -7 329.226 36.5539   4
  -5  -1   7 249.909 31.3997   2
   5  -1  -7 324.136 40.8879   4
  -5   1   7 206.902 28.1381   2
  -5   1   7 211.967 32.3162   3
   5   1  -6 73.0009 27.0883   4
  -5   1   6 37.4394 18.3752   2
  -5   1   6 36.8916 20.6641   3
  -5  -1   6 66.0038 25.2188   3
  -5   1   5 1443.03 73.0151   3
   5  -1  -5 1415.05 75.6903   4
   5   1  -5 1423.94 75.8262   4
  -5   1   5 1278.38 68.8601   2
   5   1  -5 1380.79 71.6442   1
  -5  -1   5 1333.01 69.6407   2
   5   1  -5 1370.76 75.7190   5
   5  -1  -5 1276.19 69.2625   1
   5  -1  -4 436.876 37.5436   4
   5   1  -4 569.600 41.7630   4
   5  -1  -4 495.300 36.7649   1
  -5   1   4 451.854 33.7338   2
  -5  -1   4 515.018 36.2932   2
   5   1  -4 535.690 40.3324   1
  -5  -1   4 469.092 35.8797   3
   5   1  -4 465.521 39.2137   5
   5  -1  -3 1705.10 89.5353   4
   5   1  -3 1854.70 91.0664   4
   5   1  -3 1748.10 86.6770   5
  -5   1   3 1725.50 85.4668   3
   5  -1  -2 852.356 52.7278   4
   5   1  -2 859.623 53.4254   4
  -5   1   2 846.127 46.0653   2
  -5  -1   2 831.890 46.1648   2
   5   1  -2 850.853 46.7072   5
  -5   1   2 762.107 42.4790   3
  -5   1   1 3274.18 141.609   2
   5  -1  -1 3167.78 148.388   4
   5   1  -1 3176.82 148.522   4
  -5  -1   1 3252.33 142.400   2
   5  -1  -1 3705.48 157.723   1
   5   1   0 1372.76 76.6929   4
   5  -1   1 76.4104 25.9056   4
   5   1   1 30.6954 25.1060   4
   5  -1   2 331.901 37.5844   4
   5   1   2 309.788 37.4358   4
   5   1   3 1030.35 67.6000   4
   5  -3  -8 50.2083 36.0619   4
  -5  -3   8 68.3897 23.9815   2
  -5   3   8 60.9151 24.4635   3
  -5  -3   8 65.2729 33.9653   3
  -5  -3   7 89.7550 30.5097   3
   5  -3  -7 149.778 38.6437   4
   5   3  -7 41.0237 25.3722   4
  -5   3   7 90.0589 24.1249   2
  -5  -3   7 51.6029 24.7143   2
   5   3  -7 92.0356 29.9656   5
  -5   3   7 92.5133 23.8920   3
   5  -3  -6 505.078 44.9666   4
   5   3  -6 488.329 40.1068   4
  -5   3   6 361.535 34.7828   2
  -5  -3   6 439.034 35.9127   2
  -5   3   6 457.862 35.7677   3
   5   3  -6 399.575 44.1322   5
  -5  -3   6 476.062 41.2791   3
   5  -3  -5 2913.03 133.555   4
   5   3  -5 2736.78 129.605   4
  -5   3   5 2724.48 124.848   2
  -5  -3   5 2720.04 126.563   2
  -5   3   5 2909.66 127.830   3
   5   3  -5 2709.91 130.491   5
  -5  -3   5 2814.92 129.856   3
   5  -3  -5 2687.75 126.147   1
   5  -3  -4 91.0097 18.7193   1
   5   3  -4 116.365 23.8129   4
  -5   3   4 103.751 20.6631   2
  -5  -3   4 88.0321 23.1415   2
   5   3  -4 116.313 25.4352   5
  -5   3   4 152.327 19.6235   3
   5  -3  -3 4366.65 182.708   1
   5  -3  -3 4171.35 182.993   4
  -5   3   3 4104.34 177.222   2
   5   3  -3 4081.79 182.304   4
  -5  -3   3 3923.42 177.871   2
  -5   3   3 4210.76 175.323   3
   5   3  -3 4069.25 179.672   5
  -5   3   2 69.2800 15.9551   5
   5  -3  -2 92.2114 22.3906   4
   5   3  -2 64.1082 24.0272   4
  -5   3   2 83.4684 16.6369   2
   5  -3  -2 87.4046 26.1766   1
  -5  -3   2 92.2637 17.4715   2
   5   3  -2 94.1177 20.8550   5
  -5   3   1 4296.41 183.173   2
   5  -3  -1 4285.76 190.081   4
   5   3  -1 4290.14 192.155   4
   5  -3  -1 4662.34 193.144   1
   5   3  -1 4210.22 184.428   5
   5  -3   0 236.058 30.0203   4
   5  -3   0 299.290 33.2009   1
   5   3   0 251.141 33.7207   4
   5   3   0 255.515 25.1325   3
   5  -3   1 337.689 35.1863   4
   5   3   1 365.587 41.6031   4
   5  -3   1 357.990 39.0923   1
   5   3   2 1121.21 71.4091   4
   5   3   3 253.629 40.5281   4
  -5   5   8 390.762 49.8319   5
   5  -5  -8 424.757 52.8416   4
  -5  -5   8 320.279 34.9975   2
  -5   5   8 401.343 36.4475   3
   5   5  -8 350.902 44.2990   5
  -5  -5   8 342.783 45.1134   3
   5  -5  -7 587.316 53.1319   4
  -5   5   7 499.661 38.2158   2
  -5  -5   7 424.248 37.8438   2
   5   5  -7 446.829 44.1021   5
  -5  -5   7 543.475 47.9866   3
  -5   5   7 582.767 51.4246   5
  -5   5   6 340.575 39.6741   5
   5   5  -6 266.549 32.4383   4
  -5   5   6 259.984 28.1722   2
  -5   5   6 248.426 26.5539   3
   5  -5  -6 258.180 29.2574   1
  -5  -5   6 270.700 29.3461   2
  -5  -5   6 264.934 32.3155   3
   5   5  -6 223.796 35.4126   5
   5  -5  -5 748.906 53.3828   4
   5   5  -5 725.759 48.1635   4
  -5   5   5 698.733 43.7937   3
   5   5  -5 765.242 52.2050   5
   5  -5  -5 813.210 48.2146   1
  -5   5   5 628.260 51.1552   5
  -5   5   4-25.7714 21.6708   5
   5  -5  -4 21.7785 23.5175   4
   5  -5  -4 11.2868 20.4143   1
  -5   5   4 6.57618 19.2656   2
  -5  -5   4-6.97488 19.9509   2
   5   5  -4-6.87640 24.7365   5
  -5   5   4 1.22723 12.6369   3
   5  -5  -3 1170.25 66.1008   4
  -5   5   3 1055.54 58.7568   2
  -5  -5   3 1146.14 60.1528   2
   5   5  -3 1124.40 63.1096   5
  -5   5   3 1070.39 61.5491   5
   5  -5  -3 1248.84 64.2346   1
   5  -5  -2 150.504 26.6032   1
   5  -5  -2 103.467 23.7970   4
   5   5  -2 168.684 25.2107   4
   5   5  -2 148.126 23.4155   3
  -5   5   2 142.235 19.4671   2
  -5  -5   2 119.634 19.6217   2
   5   5  -2 161.387 26.7407   5
   5  -5  -1 2812.70 125.770   1
   5  -5  -1 2699.60 124.102   4
   5   5  -1 2700.85 127.053   4
  -5  -5   1 2578.81 119.530   2
   5   5  -1 2549.83 122.605   3
   5   5  -1 2670.26 122.619   5
   5  -5   0 1085.76 62.1223   1
   5  -5   0 1042.92 61.5806   4
   5  -5   1 95.5930 25.3216   1
   5   5   1 147.097 34.1078   4
   5   5   2 834.600 61.1193   4
   5   5   3 460.733 50.6622   4
  -5   7   7 173.630 41.0240   5
  -5  -7   7 180.852 33.8022   3
   5  -7  -7 288.086 44.2065   4
  -5   7   7 178.500 24.4561   2
   5   7  -7 170.923 39.5861   5
  -5   7   7 161.189 25.8838   3
  -5   7   6 1374.93 69.6347   2
  -5  -7   6 1275.44 69.7654   2
   5  -7  -6 1382.91 72.4786   1
   5   7  -6 1251.38 76.7034   5
  -5  -7   6 1319.42 75.3992   3
   5  -7  -5 1043.94 67.2690   4
  -5   7   5 1053.92 56.5389   2
  -5  -7   5 939.926 57.1838   2
   5  -7  -5 1035.64 60.5918   1
   5   7  -5 959.150 60.9369   5
  -5   7   4 349.929 29.7756   2
   5  -7  -4 347.800 37.7333   4
   5   7  -4 289.317 31.7995   4
  -5  -7   4 299.630 31.7456   2
   5  -7  -4 404.901 36.1759   1
  -5   7   4 395.724 36.3190   5
  -5   7   3 1245.10 65.5110   2
   5  -7  -3 1152.88 71.4060   4
   5   7  -3 1333.08 70.3895   4
  -5  -7   3 1309.24 67.0591   2
   5   7  -3 1310.98 71.8615   5
  -5  -7   2 398.299 38.8765   1
   5   7  -2 368.599 33.2079   4
  -5  -7   2 318.138 28.5238   2
   5   7  -2 338.879 35.6400   5
   5   7  -2 250.475 35.3123   3
  -5  -7   1 845.070 55.5057   1
   5   7  -1 768.810 53.1597   4
  -5  -7   1 718.604 45.9885   2
   5   7  -1 780.884 50.8199   3
   5   7  -1 825.167 53.2285   5
  -5  -7   0 1650.85 89.8552   1
   5   7   0 1622.32 87.9940   4
   5  -7   0 1489.54 81.2021   1
   5   7   1 63.4529 32.6210   4
  -5  -7  -1 2.12812 32.1999   1
   5  -7   1 53.2550 25.1964   1
   5   7   1-8.77973 23.7064   3
  -5  -7  -2 3435.53 157.819   1
   5   7   2 3206.46 157.424   4
  -5   9   6 392.710 40.7582   5
   5  -9  -6 337.872 45.4182   4
  -5  -9   6 360.852 34.9012   2
   5  -9  -6 403.004 35.5968   1
   5   9  -6 423.764 45.4257   5
  -5   9   5 433.621 41.0699   5
  -5  -9   5 377.514 36.6990   2
   5  -9  -5 553.750 42.9076   1
   5   9  -5 522.915 46.4127   5
  -5  -9   4 114.081 24.8145   2
   5  -9  -4 128.070 28.6570   1
  -5  -9   3 269.986 28.9213   2
   5   9  -3 195.792 33.9104   5
   5  -9  -3 191.926 33.3069   1
   5  -9  -2-17.9306 23.4056   1
   5   9  -2 29.6382 22.7706   4
  -5  -9   2 25.2734 22.7540   1
   5   9  -2 26.7650 27.2349   3
  -5  -9   2 3.07327 15.3886   2
   5   9  -2 32.6519 27.4742   5
   5  -9  -1 81.9819 25.2905   1
   5   9  -1 84.1227 24.1768   4
   5   9  -1 70.1723 22.1274   3
   5   9  -1 55.7532 29.4858   5
   5  -9   0 206.478 32.0907   1
   5   9   0 305.409 36.8808   4
  -5  -9   0 268.848 40.1899   1
   5   9   0 266.812 33.1607   3
  -5  -9  -1 62.1662 35.1190   1
   5   9   1 93.8783 25.1073   3
   5 -11  -5 32.4104 26.3768   1
  -5 -11   5 12.3269 24.4052   2
   5  11  -5 33.4429 30.1472   5
  -5 -11   4 546.660 41.3595   2
   5 -11  -4 516.464 41.4185   1
   5  11  -4 497.766 48.6224   5
   5 -11  -3 41.8453 30.3896   1
  -5 -11   3 27.1059 22.9467   2
   5  11  -3 50.5646 29.3180   5
  -5 -11   2 179.841 30.7206   1
  -5 -11   2 195.207 25.7292   2
   5  11  -2 170.871 34.5532   5
  -5 -11   1 61.2416 25.9007   1
   5  11  -1 67.4416 27.7229   3
   5 -11  -1 28.8421 26.9864   1
   5  11  -1-10.2195 33.1894   5
  -5 -11   0 991.495 62.4420   1
   5  11   0 945.083 60.1893   3
   6   0  -8 2087.18 109.136   4
  -6   0   8 1978.73 104.709   3
  -6   0   7-24.1582 20.0479   2
  -6   0   7 6.01361 24.2361   3
   6   0  -6 5957.49 253.548   4
  -6   0   6 5476.40 246.504   2
  -6   0   6 6076.81 252.715   3
   6   0  -5-10.8229 21.3035   1
   6   0  -4 1355.19 75.9097   4
  -6   0   4 1269.14 71.2002   3
   6   0  -3-9.44332 20.7086   4
  -6   0   3 2.72443 16.2765   2
   6   0  -2 18.0648 24.2347   1
   6   0  -2 37.6564 24.5348   4
  -6   0   2 71.2635 15.9021   2
   6   0  -1 1.90990 23.2828   4
   6   0   0-1.98137 25.8580   4
   6   0   1-2.11413 31.0281   4
   6   0   2 69.0779 32.5647   4
   6  -2  -8 30.4923 37.3328   4
   6   2  -8 51.6825 31.6889   4
  -6   2   8 12.3563 23.5085   2
  -6  -2   8 48.5263 24.0302   2
  -6   2   8 61.0815 26.6778   3
  -6  -2   8 56.4415 26.3150   3
   6  -2  -7 932.676 63.2713   4
   6   2  -7 895.104 59.2322   4
  -6   2   7 786.333 51.4913   2
  -6   2   7 889.550 54.1860   3
  -6  -2   7 921.710 60.0007   3
  -6  -2   6 100.029 24.2585   3
   6  -2  -6 106.181 30.5751   4
   6   2  -6 37.8082 25.4630   4
   6  -2  -6 33.2771 16.6694   1
  -6   2   6 104.638 22.2760   2
  -6  -2   6 74.7998 20.1705   2
   6   2  -6 96.9899 34.6192   5
  -6   2   6 48.4927 19.0963   3
   6  -2  -5 2084.36 103.740   4
  -6   2   5 2050.31 97.4132   2
  -6  -2   5 2027.79 98.3573   2
  -6   2   5 2082.87 99.3074   3
   6   2  -5 1903.89 102.248   5
  -6  -2   5 2051.50 100.582   3
   6  -2  -5 2001.76 99.0836   1
   6  -2  -4 346.670 39.0738   4
   6   2  -4 404.036 36.5097   4
   6  -2  -4 371.271 35.6671   1
  -6  -2   4 405.835 34.0689   2
   6   2  -4 444.573 40.8763   1
   6   2  -4 329.363 36.5856   5
   6  -2  -3 1592.47 85.5019   4
  -6   2   3 1654.29 79.7639   2
   6   2  -3 1616.95 85.7948   4
   6  -2  -3 1609.34 86.8365   1
  -6  -2   3 1601.87 80.3315   2
   6   2  -3 1635.07 81.4311   5
  -6   2   2 389.816 29.0077   2
   6  -2  -2 385.994 37.0992   4
   6   2  -2 399.666 37.2710   4
  -6  -2   2 375.284 30.3717   2
   6  -2  -2 343.068 39.9517   1
   6  -2  -1 1387.96 74.3942   4
   6   2  -1 1257.87 74.5133   4
   6   2   0 43.0380 28.9040   4
   6  -2   0 64.9610 32.7017   1
   6   2   1 2482.80 116.940   4
   6  -2   1 3062.18 126.728   1
   6   2   2 38.3000 32.9075   4
  -6   4   8 244.651 31.4339   2
  -6   4   8 256.758 30.3708   3
  -6  -4   8 216.462 32.8269   2
  -6  -4   7 169.953 33.3224   3
   6  -4  -7 144.673 36.0387   4
   6   4  -7 178.340 29.7837   4
  -6   4   7 182.954 28.2816   2
  -6  -4   7 112.064 25.5219   2
   6   4  -7 90.8907 37.3902   5
  -6   4   7 169.569 24.3711   3
   6  -4  -6 1299.68 74.8159   4
   6   4  -6 1181.52 70.8413   4
   6   4  -6 1055.57 71.6469   5
  -6  -4   6 1241.88 71.1442   3
   6  -4  -6 1304.18 68.8222   1
   6  -4  -5 99.3759 30.0352   4
   6   4  -5 70.9366 22.8616   4
  -6   4   5 95.5596 19.0678   2
  -6  -4   5 128.765 25.4914   2
   6   4  -5 69.4530 26.1618   5
   6  -4  -4-10.1549 25.3871   4
   6   4  -4-23.2656 20.7475   4
  -6  -4   4-22.2034 20.6576   2
   6   4  -4-36.6314 23.5438   5
   6  -4  -4-5.28309 18.8475   1
  -6   4   3 558.076 35.6607   2
   6  -4  -3 508.251 42.1078   4
  -6  -4   3 455.701 35.6783   2
   6   4  -3 501.766 40.6328   5
  -6   4   2 282.536 25.1997   2
   6  -4  -2 331.238 34.3658   4
   6   4  -2 290.154 35.9112   4
  -6  -4   2 277.249 26.8854   2
   6  -4  -2 326.764 35.7121   1
   6  -4  -1 108.624 27.1166   4
   6   4  -1 78.0963 27.3288   4
   6  -4   0 177.483 30.8639   1
   6   4   1 82.4558 31.4518   4
  -6  -6   7 76.0105 25.5967   3
   6  -6  -7 77.6524 35.5934   4
  -6   6   7 102.683 24.6151   2
  -6  -6   7 112.193 27.6401   2
  -6   6   6 280.308 35.4981   5
  -6  -6   6 268.457 35.6302   3
   6  -6  -6 243.899 37.6066   4
  -6   6   6 251.159 28.9797   2
  -6  -6   6 157.044 27.5955   2
   6   6  -6 229.223 39.0842   5
   6  -6  -6 267.958 30.4144   1
   6   6  -5 532.566 41.5868   4
   6  -6  -5 398.469 44.8225   4
   6   6  -5 459.178 43.9598   5
   6  -6  -5 467.351 38.4708   1
  -6   6   4 1931.39 90.8734   2
   6   6  -4 1947.89 97.4424   4
  -6  -6   4 1730.98 91.9241   2
   6  -6  -4 1986.36 94.8902   1
  -6   6   3 633.060 40.2637   2
   6  -6  -3 704.692 49.6833   4
   6   6  -3 644.916 46.5782   4
   6   6  -3 522.118 45.7718   5
   6  -6  -3 639.200 45.3433   1
  -6   6   2 3029.49 135.150   2
   6   6  -2 3143.97 143.112   4
  -6  -6   2 2935.25 136.678   2
   6  -6  -2 3035.00 141.050   1
   6   6  -1 527.328 46.6720   4
   6   6  -1 484.655 39.8337   3
   6  -6  -1 478.832 41.7014   1
   6   6   0 922.763 62.2970   4
   6   6   1 1045.45 69.7434   4
  -6   8   7 28.3731 30.6751   5
   6  -8  -7 53.9408 46.8479   4
  -6   8   6 117.894 25.4164   2
  -6  -8   6 59.8920 23.8340   2
   6   8  -6 49.2510 33.5776   5
  -6   8   5 992.462 56.6761   2
  -6  -8   5 945.023 56.6929   2
   6   8  -5 987.536 63.9597   5
   6  -8  -5 1091.03 62.8599   1
   6  -8  -4 193.665 30.8675   1
  -6  -8   4 154.325 24.8917   2
   6   8  -3 2243.50 111.526   4
  -6  -8   3 2229.94 105.858   2
   6   8  -3 2153.52 110.980   5
   6  -8  -3 2355.49 109.752   1
   6   8  -2 202.840 30.5879   4
   6  -8  -2 256.390 32.7897   1
   6   8  -2 249.147 32.7366   3
  -6  -8   1 521.759 49.3404   1
   6   8  -1 595.175 47.9598   4
   6  -8  -1 637.520 47.8998   1
  -6  -8   0 88.9737 34.0441   1
   6   8   0 75.8776 28.9823   4
   6  -8   0 101.265 29.3055   1
   6 -10  -5 303.383 37.6932   1
   6  10  -5 360.269 41.4865   5
  -6 -10   4 489.600 36.7877   2
   6 -10  -4 522.676 44.9914   1
   6  10  -4 509.366 44.5491   5
  -6 -10   3 1221.59 72.6911   1
  -6 -10   3 1067.94 62.4774   2
   6  10  -3 1191.27 70.8185   5
   6 -10  -3 1134.68 66.6798   1
  -6 -10   2 1791.25 93.8782   1
   6  10  -2 1609.77 90.1703   3
   6 -10  -2 1706.75 89.1942   1
  -6 -10   1 392.403 45.2475   1
   6 -10  -1 333.380 38.7674   1
   6  10  -1 288.452 38.1906   3
  -7  -1   8 198.324 30.0451   3
   7  -1  -7 288.471 40.9565   4
  -7   1   7 199.350 27.6330   2
  -7  -1   7 264.508 31.7534   2
  -7  -1   7 289.676 33.6969   3
   7  -1  -6 472.039 43.1641   4
   7   1  -6 526.166 46.8393   4
  -7   1   6 466.117 36.6204   2
  -7  -1   6 436.048 39.7588   2
   7   1  -5 84.6362 26.6353   1
   7  -1  -5 84.1749 31.0828   4
   7   1  -5 55.8120 29.4067   4
   7  -1  -5 89.4288 25.9688   1
  -7  -1   5 63.1692 20.9165   2
   7  -1  -4 1142.47 71.6615   4
   7   1  -4 1204.91 73.3336   4
  -7   1   4 1179.70 66.2632   2
  -7  -1   4 1237.67 67.2756   2
   7  -1  -4 1348.36 73.9684   1
   7   1  -4 1435.70 78.8742   1
   7  -1  -3 168.204 34.2972   1
   7  -1  -3 147.861 32.2388   4
   7   1  -3 185.883 29.5095   4
  -7   1   3 166.023 24.1620   2
  -7  -1   3 156.917 22.0119   2
   7  -1  -2 2206.01 115.388   4
   7   1  -2 2342.39 116.129   4
   7  -1  -2 2562.44 123.791   1
   7   1  -1 516.647 46.3826   4
   7  -1  -1 631.068 55.3261   1
   7  -1   0 504.748 47.7563   4
   7   1   0 475.760 46.7783   4
   7   1   1 566.424 52.8263   4
   7  -1   1 766.302 60.7000   1
   7   3  -8 152.613 33.5530   4
  -7  -3   7 256.703 36.0341   3
   7  -3  -7 217.898 38.8001   4
  -7   3   7 190.347 29.7411   2
  -7  -3   7 157.600 29.0778   2
   7   3  -7 204.814 35.9781   5
  -7  -3   6 303.567 32.3970   3
   7   3  -6 305.762 37.3517   4
  -7   3   6 192.630 26.1730   2
   7  -3  -6 330.103 41.8003   4
   7  -3  -6 316.666 31.4669   1
  -7  -3   6 253.708 32.5219   2
   7   3  -6 288.127 38.6489   5
   7   3  -5 491.244 48.6286   1
   7  -3  -5 490.458 40.1896   1
   7  -3  -4 190.952 28.6473   1
   7  -3  -4 186.872 32.4803   4
   7   3  -4 177.565 33.2863   4
  -7   3   4 165.618 24.9568   2
  -7  -3   4 181.443 27.2844   2
  -7   3   3 1091.75 59.2611   2
   7  -3  -3 1025.90 66.4347   4
   7   3  -3 1041.71 67.1945   4
   7   3  -2 368.647 40.0719   4
   7  -3  -2 344.901 40.9548   1
   7  -3  -2 336.316 39.9253   4
   7  -3  -1 633.306 51.4233   4
   7   3  -1 744.797 53.2807   4
   7  -3  -1 757.503 55.8193   1
   7   3   0 118.156 31.3186   4
   7  -5  -7 895.843 63.2501   4
  -7   5   7 831.443 50.2803   2
  -7  -5   7 744.218 53.2007   2
   7   5  -7 886.643 61.0933   5
  -7  -5   7 863.509 59.5870   3
  -7  -5   6 10.0462 26.0287   3
   7  -5  -6 20.4042 22.1643   1
   7  -5  -6 28.1116 31.6048   4
   7   5  -6 8.50556 27.8869   4
  -7   5   6-1.47125 18.7251   2
  -7  -5   6-4.74707 27.0883   2
   7   5  -6-22.5180 32.3440   5
   7  -5  -5 716.081 52.1103   4
  -7   5   5 525.297 38.4375   2
   7   5  -5 602.375 46.8996   4
  -7  -5   5 625.529 41.7383   2
   7   5  -5 544.790 47.0339   5
   7  -5  -5 581.034 43.9251   1
  -7  -5   4 231.066 29.4834   2
   7  -5  -4 220.719 34.9891   4
   7   5  -4 248.776 34.2522   4
  -7   5   4 231.089 26.9000   2
   7  -5  -4 215.204 32.5604   1
   7  -5  -3 48.8262 28.7243   1
   7  -5  -3 12.5147 29.7201   4
   7   5  -3 2.05725 28.2083   4
  -7   5   3 20.2070 15.9022   2
  -7  -5   3 23.9412 19.4745   2
   7  -5  -2 723.041 52.4726   1
   7   5  -2 683.080 53.5236   4
   7  -5  -1 633.489 48.6336   1
   7   5  -1 516.765 47.1885   4
   7  -5   0 455.135 42.9879   1
   7   5   0 352.668 43.0154   4
  -7   7   6 367.606 34.8328   2
  -7  -7   6 366.612 35.8912   2
   7  -7  -6 423.466 47.2249   4
   7  -7  -6 461.256 38.1791   1
   7  -7  -5 296.951 35.1176   1
  -7  -7   5 205.056 26.1546   2
  -7   7   5 228.786 25.0982   2
   7   7  -5 246.878 38.3392   5
   7   7  -4 66.8784 28.0817   4
   7  -7  -4 66.9834 28.3467   1
  -7   7   4 17.6859 21.8603   2
  -7  -7   4 73.3949 22.6858   2
   7   7  -3 207.269 32.0962   4
   7  -7  -3 217.099 30.2093   1
   7   7  -2 21.0730 28.4500   4
   7  -7  -2 32.5753 27.3932   1
   7   7  -1 17.0373 32.1516   4
   7  -7  -1-12.8661 28.3023   1
   7   9  -5 2518.29 124.113   5
  -7  -9   4 15.9309 26.4904   2
   7   9  -2-4.29374 24.8909   4
   8   0  -6 4276.60 193.092   4
  -8   0   6 4217.52 185.488   2
   8   0  -5 2.11582 27.2086   4
  -8   0   5 7.84029 20.4707   2
   8   0  -5 37.3652 28.5820   1
   8   0  -4 2304.45 114.192   4
  -8   0   4 2234.22 106.268   2
   8   0  -4 2170.58 113.265   1
   8   0  -2 209.998 40.0872   1
   8   0  -2 205.752 33.7982   4
   8   0  -1 6.21819 32.5846   4
   8  -2  -6 35.6288 33.0059   4
  -8   2   6 6.20861 21.9391   2
  -8  -2   6 24.3773 19.0323   2
   8  -2  -5-1.95357 21.4212   1
   8  -2  -5-30.2010 25.3965   4
   8   2  -5 12.6385 29.5682   4
   8   2  -5 32.5264 30.8370   1
  -8   2   5 12.4869 20.0694   2
  -8  -2   5 11.5154 20.6108   2
   8  -2  -4 23.3502 28.7726   4
   8   2  -4 2.09015 24.5365   4
   8   2  -4 20.2667 34.9551   1
  -8   2   4 7.78924 20.3859   2
  -8  -2   4 14.8368 22.5993   2
   8  -2  -3 14.4438 24.9197   1
   8  -2  -3 78.0621 30.8241   4
   8   2  -3 43.5997 28.8757   4
   8   2  -3 34.8449 30.1259   1
   8  -2  -2 42.4814 32.9940   1
   8  -2  -2-23.0605 30.2875   4
   8   2  -2-22.7404 29.7474   4
   8  -2  -1-8.40924 33.1062   4
   8  -4  -6 1402.52 80.8329   4
   8   4  -6 1391.48 78.8416   4
  -8  -4   6 1277.95 71.0104   2
   8  -4  -6 1342.56 73.4789   1
   8  -4  -5 109.004 33.6200   4
   8   4  -5 107.484 33.7400   4
  -8   4   5 93.1857 24.8274   2
  -8  -4   5 89.7926 25.1681   2
   8  -4  -5 94.0722 29.6763   1
   8  -4  -4 592.901 47.9320   1
   8  -4  -4 597.402 50.2948   4
  -8   4   4 629.635 42.1668   2
  -8  -4   4 620.476 45.3552   2
   8  -4  -3 756.993 52.5176   1
   8  -4  -3 658.008 54.5390   4
   8   4  -3 739.175 56.8939   4
   8   6  -5 16.9527 27.4640   4
  -8  -6   5 24.3388 23.8288   2
  -8   6   4 201.132 24.5379   2
   8   6  -4 161.540 34.8968   4
   0   0   0    0.00    0.00   0
TITL PON_2 in C2/c
REM C2/c (#15 in standard setting)
CELL 0.69428   6.881752  11.924565   6.883274  90.0000 119.9282  90.0000
ZERR    9.00   0.000321   0.000267   0.000314   0.0000   0.0063   0.0000
LATT  7
SYMM -x, y,-z+1/2
SFAC N O P
UNIT 9.00 9.00 9.00
TREF
HKLF 4
END
;
_shelx_hkl_checksum     60700
_shelx_res_file
;
TITL PON_C2c
CELL 0.69428 6.9464 12.0340 6.9463 90.000 119.914 90.000
ZERR 16.0000 0.0006 0.0004 0.0005 0.000 0.010 0.000
LATT 7
SYMM -X, Y, 0.5-Z
SFAC N O P
DISP               O     0.01029    0.00576        22.55
DISP               N     0.00577    0.00313        12.25
DISP               P     0.09864    0.09026       353.15
UNIT 16 16 16
MERG 2
FMAP 2
GRID
PLAN 20
TEMP -173
EXYZ N1 O1
EXYZ N3 O3
EXYZ N2 O2
EXYZ N4 O4
EXYZ N5 O5
EADP N1 O1
EADP N2 O2
EADP N3 O3
EADP N4 O4
EADP N5 O5
L.S. 20
ACTA 49
WGHT    0.100000
FVAR       0.79618
P1    3    0.282658    0.090263    0.040061    11.00000    0.00540    0.00569 =
         0.00696    0.00130    0.00161    0.00029
P2    3    0.318116    0.357486    0.425247    11.00000    0.00749    0.00708 =
         0.00952    0.00110    0.00349    0.00000
N1    1    0.211702    0.460317    0.481757    10.50000    0.01906    0.00471 =
         0.02503   -0.00183    0.01424    0.00097
O1    2    0.211702    0.460317    0.481757    10.50000    0.01906    0.00471 =
         0.02503   -0.00183    0.01424    0.00097
N2    1    0.250000    0.250000    0.500000    10.25000    0.01338    0.00644 =
         0.01594    0.00315    0.00801   -0.00069
O2    2    0.250000    0.250000    0.500000    10.25000    0.01338    0.00644 =
         0.01594    0.00315    0.00801   -0.00069
N3    1    0.232191    0.353197    0.170358    10.50000    0.02755    0.01765 =
         0.00622    0.00153    0.00478   -0.00540
O3    2    0.232191    0.353197    0.170358    10.50000    0.02755    0.01765 =
         0.00622    0.00153    0.00478   -0.00540
N4    1    0.500000    0.133621    0.250000    10.25000    0.00762    0.00862 =
         0.01343    0.00000    0.00270    0.00000
O4    2    0.500000    0.133621    0.250000    10.25000    0.00762    0.00862 =
         0.01343    0.00000    0.00270    0.00000
N5    1    0.079205    0.127277    0.065578    10.50000    0.00341    0.02553 =
         0.02127   -0.00786    0.00204    0.00144
O5    2    0.079205    0.127277    0.065578    10.50000    0.00341    0.02553 =
         0.02127   -0.00786    0.00204    0.00144
HKLF 4
REM  PON_C2c
REM R1 =  0.0388 for     469 Fo > 4sig(Fo)  and  0.0446 for all     535 data
REM     57 parameters refined using      0 restraints
END
WGHT      0.0540      4.3555
REM Highest difference peak  1.408,  deepest hole -0.535,  1-sigma level  0.150
Q1    1   0.3706  0.3668  0.6244  11.00000  0.05    1.41
Q2    1  -0.0269  0.1218  0.0301  11.00000  0.05    0.54
Q3    1   0.2630  0.5024  0.5005  11.00000  0.05    0.46
Q4    1   0.2084  0.4190  0.4394  11.00000  0.05    0.42
Q5    1   0.0932  0.1609 -0.0182  11.00000  0.05    0.42
Q6    1   0.0107  0.1231 -0.0466  11.00000  0.05    0.41
Q7    1   0.1220  0.1824  0.0762  11.00000  0.05    0.38
Q8    1   0.1946  0.1132  0.1208  11.00000  0.05    0.36
Q9    1   0.2543  0.3007  0.4964  11.00000  0.05    0.35
Q10   1   0.4084  0.1044  0.1754  11.00000  0.05    0.34
Q11   1   0.0551  0.4143  0.4524  11.00000  0.05    0.28
Q12   1   0.1161  0.3864  0.1286  11.00000  0.05    0.28
Q13   1   0.2466  0.4014  0.6449  11.00000  0.05    0.26
Q14   1   0.4074  0.0489 -0.0527  11.00000  0.05    0.24
Q15   1   0.0442  0.3218 -0.0025  11.00000  0.05    0.24
Q16   1   0.6048  0.1023  0.1193  11.00000  0.05    0.22
Q17   1   0.3381  0.1751  0.4510  11.00000  0.05    0.21
Q18   1   0.4565  0.1867  0.1809  11.00000  0.05    0.21
Q19   1   0.0578  0.0301 -0.0035  11.00000  0.05    0.20
Q20   1   0.5003  0.0332  0.1170  11.00000  0.05    0.17
;
_shelx_res_checksum     92458
data_New_Global_Publ_Block
_journal_date_recd_electronic     2015-08-10
_journal_date_accepted     2015-10-08
_journal_name_full     'Acta Crystallographica, Section E'
_journal_year     2015
_journal_volume     71
_journal_issue     11
_journal_page_first     1325
_journal_page_last     1327
_journal_paper_category     GI
_journal_paper_doi     10.1107/S205698901501899X
_journal_coeditor_code     WM5203
_publ_contact_author_name     'Maxim Bykov'
_publ_contact_author_address
      'Bayerisches Geoinstitut, University of Bayreuth, 95440 Bayreuth, Germany'
_publ_contact_author_email     'maxim.bykov@uni-bayreuth.de'
_publ_contact_author_fax     ?
_publ_contact_author_phone     ?
_publ_section_title
;
Crystal structures of cristobalite-type and coesite-type PON redetermined on
basis of single-crystal X-ray diffraction data
;
_publ_section_title_footnote     .
loop_
    _publ_author_name
    _publ_author_footnote
    _publ_author_address
    'Bykov, Maxim' .
;
Bayerisches Geoinstitut, University of Bayreuth, 95440 Bayreuth,
Germany
;
    'Bykova, Elena' .
;
Bayerisches Geoinstitut, University of Bayreuth, 95440 Bayreuth,
Germany
;
    'Dyadkin, Vadim' .
;
ESRF, 38043 Grenoble,
France
;
    'Baumann, Dominik' .
;
Department of Chemistry, Ludwig Maximilian University, 81377 Munich,
Germany
;
    'Schnick, Wolfgang' .
;
Department of Chemistry, Ludwig Maximilian University, 81377 Munich,
Germany
;
    'Dubrovinsky, Leonid' .
;
Bayerisches Geoinstitut, University of Bayreuth, 95440 Bayreuth,
Germany
;
    'Dubrovinskaia, Natalia' .
;
Material Physics and Technology at Extreme Conditions,
Laboratory of Crystallography,
University of Bayreuth, 95440 Bayreuth,
Germany
;
_publ_section_synopsis
;
The crystal structures of two phosphorus oxonitride polymorphs (cristobalite-
and coesite-type) were redetermined by means of single-crystal X-ray
diffraction data.
;
data_cri-PON
_database_code_depnum_ccdc_archive 'CCDC 1430220'
_chemical_name_systematic
;
Phosphorus oxonitride
;
_chemical_name_common     'Phosphorus oxonitride'
_chemical_formula_moiety     'N O P'
_chemical_formula_sum     'N O P'
_chemical_formula_structural     'P O N'
_chemical_formula_weight     60.98
_shelx_space_group_comment
;
The symmetry employed for this shelxl refinement is uniquely defined
by the following loop, which should always be used as a source of
symmetry information in preference to the above space-group names.
They are only intended as comments.
;
_space_group_crystal_system     tetragonal
_space_group_name_H-M_alt     'I -4 2 d'
_space_group_name_Hall     'I -4 2bw'
loop_
    _space_group_symop_operation_xyz
    'x, y, z'
    'y, -x, -z'
    '-x, -y, z'
    '-y, x, -z'
    'x, -y+1/2, -z+1/4'
    '-x, y+1/2, -z+1/4'
    '-y, -x+1/2, z+1/4'
    'y, x+1/2, z+1/4'
    'x+1/2, y+1/2, z+1/2'
    'y+1/2, -x+1/2, -z+1/2'
    '-x+1/2, -y+1/2, z+1/2'
    '-y+1/2, x+1/2, -z+1/2'
    'x+1/2, -y+1, -z+3/4'
    '-x+1/2, y+1, -z+3/4'
    '-y+1/2, -x+1, z+3/4'
    'y+1/2, x+1, z+3/4'
_cell_length_a     4.6135(2)
_cell_length_b     4.6135(2)
_cell_length_c     6.9991(5)
_cell_angle_alpha     90
_cell_angle_beta     90
_cell_angle_gamma     90
_cell_volume     148.972(17)
_cell_formula_units_Z     4
_cell_measurement_reflns_used     431
_cell_measurement_theta_min     5.2760
_cell_measurement_theta_max     28.1970
_cell_measurement_temperature     293(2)
_exptl_crystal_description     'prism'
_exptl_crystal_colour     'colourless'
_exptl_crystal_size_max     0.020
_exptl_crystal_size_mid     0.018
_exptl_crystal_size_min     0.015
_exptl_crystal_density_diffrn     2.719
_exptl_crystal_F_000     120
_exptl_absorpt_coefficient_mu     1.241
_exptl_absorpt_correction_type     multi-scan
_exptl_absorpt_process_details
;
(<i>CrysAlis PRO</i>; Agilent, 2014)
;
_exptl_absorpt_correction_T_min     0.79058
_exptl_absorpt_correction_T_max     1.00000
_diffrn_ambient_temperature     293
_diffrn_radiation_type     MoK\a
_diffrn_radiation_wavelength     0.71069
_diffrn_measurement_device     'three-circle diffractometer'
_diffrn_measurement_method     '\w scans'
_diffrn_detector_area_resol_mean     16.6
_diffrn_reflns_number     445
_diffrn_reflns_av_R_equivalents     0.0164
_diffrn_reflns_theta_min     5.293
_diffrn_reflns_theta_max     28.268
_diffrn_reflns_theta_full     25.000
_diffrn_measured_fraction_theta_max     0.969
_diffrn_measured_fraction_theta_full     1.000
_diffrn_reflns_limit_h_min     -5
_diffrn_reflns_limit_h_max     5
_diffrn_reflns_limit_k_min     -5
_diffrn_reflns_limit_k_max     6
_diffrn_reflns_limit_l_min     -5
_diffrn_reflns_limit_l_max     9
_refine_special_details
;
Refined as a 2-component perfect inversion twin.
;
_reflns_number_total     92
_reflns_number_gt     92
_reflns_threshold_expression     'I > 2\s(I)'
_refine_ls_structure_factor_coef     Fsqd
_refine_ls_matrix_type     full
_refine_ls_R_factor_all     0.0159
_refine_ls_R_factor_gt     0.0159
_refine_ls_wR_factor_gt     0.0429
_refine_ls_wR_factor_ref     0.0429
_refine_ls_goodness_of_fit_ref     1.453
_refine_ls_restrained_S_all     1.453
_refine_ls_number_reflns     92
_refine_ls_number_parameters     8
_refine_ls_number_restraints     0
_refine_ls_weighting_scheme     calc
_refine_ls_weighting_details
              'w=1/[\s^2^(Fo^2^)+(0.0229P)^2^+0.0508P] where P=(Fo^2^+2Fc^2^)/3'
_refine_ls_shift/su_max     0.000
_refine_ls_shift/su_mean     0.000
_refine_diff_density_max     0.210
_refine_diff_density_min     -0.284
_refine_ls_extinction_method     none
_refine_ls_abs_structure_details
;
 Refined as a perfect inversion twin.
;
_refine_ls_abs_structure_Flack     0.5
loop_
    _atom_type_symbol
    _atom_type_description
    _atom_type_scat_dispersion_real
    _atom_type_scat_dispersion_imag
    _atom_type_scat_source
    'P' 'P' 0.1023 0.0942
                         'International Tables Vol C Tables 4.2.6.8 and 6.1.1.4'
    'O' 'O' 0.0106 0.0060
                         'International Tables Vol C Tables 4.2.6.8 and 6.1.1.4'
    'N' 'N' 0.0061 0.0033
                         'International Tables Vol C Tables 4.2.6.8 and 6.1.1.4'
_computing_data_collection
;
<i>CrysAlis PRO</i> (Agilent, 2014)
;
_computing_cell_refinement
;
<i>CrysAlis PRO</i> (Agilent, 2014)
;
_computing_data_reduction
;
<i>CrysAlis PRO</i> (Agilent, 2014)
;
_computing_structure_solution
;
SHELXS (Sheldrick, 2008)
;
_computing_structure_refinement
;
SHELXL-2014/7 (Sheldrick, 2015)
;
_computing_molecular_graphics
;
DIAMOND (Brandenburg, 2006)
;
_computing_publication_material
;
<i>publCIF</i> (Westrip, 2010)
;
loop_
    _atom_site_type_symbol
    _atom_site_label
    _atom_site_fract_x
    _atom_site_fract_y
    _atom_site_fract_z
    _atom_site_U_iso_or_equiv
    _atom_site_adp_type
    _atom_site_calc_flag
    _atom_site_occupancy
    _atom_site_disorder_assembly
    _atom_site_disorder_group
    P P 0.5000 0.5000 0.0000 0.0106(3) Uani d 1 . .
    N N 0.3630(5) 0.2500 0.1250 0.0155(5) Uani d 0.5 . .
    O O 0.3630(5) 0.2500 0.1250 0.0155(5) Uani d 0.5 . .
loop_
    _atom_site_aniso_label
    _atom_site_aniso_U_11
    _atom_site_aniso_U_22
    _atom_site_aniso_U_33
    _atom_site_aniso_U_12
    _atom_site_aniso_U_13
    _atom_site_aniso_U_23
    P 0.0112(4) 0.0112(4) 0.0094(4) 0.000 0.000 0.000
    N 0.0151(11) 0.0149(12) 0.0165(9) 0.000 0.000 0.0065(10)
    O 0.0151(11) 0.0149(12) 0.0165(9) 0.000 0.000 0.0065(10)
_geom_special_details
;
All e.s.d.'s (except the e.s.d. in the dihedral angle between two l.s. planes)
are estimated using the full covariance matrix. The cell e.s.d.'s are taken
into account individually in the estimation of e.s.d.'s in distances, angles
and torsion angles; correlations between e.s.d.'s in cell parameters are only
used when they are defined by crystal symmetry. An approximate (isotropic)
treatment of cell e.s.d.'s is used for estimating e.s.d.'s involving l.s.
planes.
;
loop_
    _geom_bond_atom_site_label_1
    _geom_bond_atom_site_label_2
    _geom_bond_site_symmetry_2
    _geom_bond_distance
    _geom_bond_publ_flag
    P O 3_665 1.5796(10) ?
    P N 3_665 1.5796(10) ?
    P O 2_565 1.5796(10) ?
    P N 2_565 1.5796(10) ?
    P O 4_655 1.5796(10) ?
    P N 4_655 1.5796(10) ?
    P N . 1.5796(10) ?
    N P 5 1.5796(10) ?
loop_
    _geom_angle_atom_site_label_1
    _geom_angle_atom_site_label_2
    _geom_angle_atom_site_label_3
    _geom_angle_site_symmetry_1
    _geom_angle_site_symmetry_3
    _geom_angle
    _geom_angle_publ_flag
    O P N 3_665 3_665 0.0 ?
    O P O 3_665 2_565 107.86(2) ?
    N P O 3_665 2_565 107.86(2) ?
    O P N 3_665 2_565 107.9 ?
    N P N 3_665 2_565 107.86(2) ?
    O P N 2_565 2_565 0.0 ?
    O P O 3_665 4_655 107.86(2) ?
    N P O 3_665 4_655 107.86(2) ?
    O P O 2_565 4_655 112.73(5) ?
    N P O 2_565 4_655 112.73(5) ?
    O P N 3_665 4_655 107.9 ?
    N P N 3_665 4_655 107.86(2) ?
    O P N 2_565 4_655 112.7 ?
    N P N 2_565 4_655 112.73(5) ?
    O P N 4_655 4_655 0.0 ?
    O P N 3_665 . 112.7 ?
    N P N 3_665 . 112.73(5) ?
    O P N 2_565 . 107.9 ?
    N P N 2_565 . 107.86(2) ?
    O P N 4_655 . 107.9 ?
    N P N 4_655 . 107.86(2) ?
    P N P . 5 132.83(16) ?
_shelx_hkl_file
;
   0   0   2-1.11003 1.06461   2
   0   0   4 183.044 5.23024   2
   0   0   6 2.65167 2.23261   2
   0   0   8 6006.83 43.9038   2
   0   0   8 5844.11 52.9419   3
   1   0  -1 14711.0 33.6660   1
   1   0   1 14736.6 32.2099   2
   0   1  -1 15224.5 33.2717   1
   1   0   1 14720.6 32.6634   1
   1   0   1 14422.3 21.5520   3
   0   1   1 14819.9 30.0043   1
   0  -1   1 14296.1 38.1470   3
   1   0   3 1301.16 12.9566   3
   0  -1   3 1318.33 14.9342   3
   0  -1   3 1323.12 9.95855   2
  -1   0   3 1322.35 11.5096   2
   0   1   3 1308.11 12.7778   2
   1   0   3 1284.39 12.7098   2
  -1   0  -3 1373.81 9.36303   1
   1   0  -3 1293.15 10.3345   1
   0   1  -3 1231.50 10.7345   1
   0   1   3 1338.36 8.04356   1
   1   0   5 1345.35 16.7533   2
   0   1   5 1350.24 16.9733   2
  -1   0   5 1318.08 14.8641   2
   1   0   5 1410.14 18.9438   3
   0  -1   5 1471.72 14.9057   2
   0  -1   5 1290.16 19.4635   3
   0  -1   7 2603.48 32.6126   3
   1   0   7 2503.45 30.7152   3
   1   0   7 2622.61 28.3386   2
   0   1   7 2617.80 28.5170   2
  -1   0   7 2681.10 26.3163   2
   1   0   9 1207.73 25.2914   3
   0   1   9 1223.92 22.4922   2
   1   0   9 1296.26 23.0923   2
  -1   1   8-0.41894 2.42388   2
   1  -1   8 2.40015 2.81089   3
   1  -1   6 4744.43 39.5866   3
   1  -1   6 4882.72 32.6614   2
  -1   1   6 4914.55 34.2929   2
  -1   1   4 2.23131 1.07650   1
   1  -1   4-0.77848 1.61460   2
  -1   1   4 1.84810 1.43522   2
   1  -1   4 0.08473 1.83274   3
   1   1  -4 2.73718 1.28868   1
  -1   1   2 16046.7 37.8919   1
   1  -1   2 16154.3 39.0131   2
   1   1  -2 15918.8 44.5503   1
   1  -1   2 16268.4 45.1949   3
  -1   1   0-1.74581 1.55956   1
  -1  -1   0 3.27695 1.37384   3
   1   1   0 1.64136 1.01106   2
   1   1   0-1.59856 1.47596   1
  -1  -1   2 15919.7 46.0755   3
  -1  -1   2 15928.9 25.9308   2
   1   1   2 15987.0 40.8345   2
  -1   1  -2 15990.5 41.7611   1
   1   1   2 16135.9 38.0057   1
  -1  -1   4 0.06655 1.90652   3
  -1  -1   4 3.90868 1.27478   2
  -1   1  -4 0.13800 1.39704   1
   1   1   4 1.21324 2.08219   2
   1   1   6 4962.10 37.2929   2
  -1  -1   6 5021.08 43.2674   3
   1   1   8-4.43934 3.09163   2
  -1  -1   8-4.04442 3.26377   3
   0   2   0 1796.56 10.3502   2
   2   0   0 1905.01 15.5441   2
   2   0   0 1778.38 16.5977   1
   0   2   2 1150.09 11.6982   1
   2   0   2 1312.50 13.9157   1
   0   2  -2 1196.43 13.5880   1
   0   2   2 1325.20 12.6192   2
   0  -2   2 1399.73 17.1238   3
   2   0   2 1306.63 13.8682   2
   2   0   2 1459.46 9.50847   3
   2   0  -2 1260.93 14.2664   1
  -2   0   4 10862.5 39.9500   2
   2   0   4 11006.9 41.1630   3
   0  -2   4 10920.4 54.8624   3
   2   0  -4 10923.9 42.4475   1
   0   2   4 10974.7 46.3194   2
  -2   0  -4 10920.3 36.6711   1
   2   0   4 10962.1 46.7781   2
   0   2  -4 10812.5 45.0772   1
   0  -2   6 191.560 9.09060   3
   2   0   6 197.494 7.60936   3
   2   0   6 178.849 7.58147   2
  -2   0   6 190.489 6.51073   2
   0   2   6 181.811 7.51094   2
  -2   0   8 1031.90 23.8775   3
   2   0   8 1027.86 20.0078   2
   0  -2   8 1067.97 23.8614   3
   0   2   8 1039.33 20.3844   2
   2  -1   7 956.428 17.4200   2
   2  -1   7 835.793 17.5097   3
  -1   2   7 853.134 16.7336   2
   1  -2   7 822.474 19.0789   3
  -2   1   7 890.197 16.1803   2
   2  -1   5 4018.10 30.4700   2
   1  -2   5 3730.21 24.9246   2
   1  -2   5 3937.26 35.9684   3
   1   2  -5 3839.20 29.4269   1
   2  -1   5 3804.54 30.6126   3
  -1   2   5 3728.62 29.9331   2
  -2   1   5 3803.64 29.2125   2
   1  -2   3 6919.77 28.8386   2
   2  -1   3 6852.34 32.5027   3
   1  -2   3 7036.99 40.9875   3
   2  -1   3 7273.85 35.7073   2
   2   1  -3 6920.18 36.6684   1
  -2   1   3 6949.51 31.8789   1
   1   2  -3 6927.16 37.6468   1
  -1   2   3 6965.18 32.3873   1
  -1   2   3 7046.76 34.5354   2
   2  -1   1 3249.95 22.2598   2
   2   1  -1 3143.39 16.9088   2
   1   2  -1 3083.67 9.44115   2
   2   1  -1 3232.51 24.2641   1
  -2   1   1 3105.32 21.3687   4
  -2   1   1 3264.56 21.7487   1
  -1   2   1 3162.23 22.5438   1
   1   2  -1 3151.05 24.0764   1
  -1   2  -1 3211.54 23.8053   1
   2   1   1 3155.60 23.2733   1
   1   2   1 3035.98 16.7083   2
  -2   1  -1 3154.11 21.7841   1
  -1  -2   1 3279.92 23.8402   3
   2   1   1 3232.06 19.7776   2
  -2  -1   1 3198.27 17.9417   3
   1   2   1 3184.34 23.1387   1
   2   1   3 6869.21 35.2178   2
   1   2   3 7227.73 32.6836   1
  -1  -2   3 7055.30 40.9741   3
  -2   1  -3 7033.32 34.5181   1
  -1   2  -3 6989.44 37.7716   1
   2   1   3 6969.69 32.8694   1
  -2  -1   3 7045.76 37.9684   3
   1   2   3 7110.15 34.8445   2
  -1  -2   5 3859.49 36.0322   3
   2   1   5 3955.29 32.1318   2
  -2  -1   5 3828.98 35.3012   3
   1   2   5 3934.05 31.9953   2
   1   2   7 897.654 18.1253   2
  -1  -2   7 887.832 20.5218   3
  -2  -1   7 912.420 20.8771   3
   2   1   7 940.809 18.6642   2
  -2   2   8 1942.07 27.3167   2
  -2   2   6 4.72119 2.46019   2
   2  -2   6 0.05118 3.43905   3
   2  -2   6 4.69577 2.66751   2
   2  -2   4 3495.68 29.9915   3
   2  -2   4 3567.20 27.2708   2
   2   2  -4 3578.50 30.4981   1
  -2   2   4 3640.04 26.5411   1
   2   2  -2-2.46834 2.03811   1
   2  -2   2-0.17188 2.24686   3
   2  -2   2 2.53139 1.71176   2
  -2   2   2 3.77376 2.39074   1
   2   2   0 8511.59 29.3895   2
   2   2   0 8422.42 44.9023   1
  -2   2   0 8507.87 43.3286   1
  -2   2  -2 1.53512 2.29859   1
   2   2   2 1.77882 1.73923   2
   2   2   2 0.40114 1.89911   1
  -2  -2   2 2.68288 1.93436   3
  -2  -2   4 3636.58 32.7173   3
   2   2   4 3696.21 29.5627   2
  -2   2  -4 3652.26 30.7407   1
  -2  -2   6 0.95427 2.82463   3
   2   2   6-1.56416 3.20970   2
   3   0   1 924.998 14.0595   2
   3   0  -1 826.144 14.5968   1
   3   0   1 948.559 15.2038   1
   0   3   1 944.667 14.8485   1
   0   3  -1 911.848 15.3827   1
   0   3   1 988.934 10.9126   2
   0   3  -1 972.277 7.99755   2
   0   3  -3 5003.66 37.5217   1
   0  -3   3 4926.01 39.5465   3
   3   0  -3 4988.53 36.3623   1
  -3   0  -3 4880.05 31.1243   1
   3   0   3 4880.45 34.0515   2
  -3   0  -3 4850.40 30.9259   4
   0   3   3 4919.71 30.7729   2
   0   3   3 4878.32 31.6436   1
  -3   0   5 3022.83 25.6922   2
   0  -3   5 2900.41 34.5459   3
   3   0   5 2879.02 29.2279   2
   0   3   5 3018.37 28.7807   2
   0   3  -5 2989.97 30.1826   1
  -3   0   7 434.310 15.1115   3
   3   0   7 422.850 13.1995   2
   0  -3   7 424.161 15.5823   3
   0   3   7 395.691 12.3825   2
   3  -1   8 146.125 8.87120   2
   1  -3   6 2570.97 34.1880   3
   3  -1   6 2402.73 28.4412   2
  -1   3   6 2475.28 28.2593   2
  -3   1   6 2566.81 27.5686   2
   1  -3   4 602.075 14.8217   3
   3   1  -4 613.889 13.5110   1
   3  -1   4 599.582 13.0309   2
  -3   1   4 600.264 11.7785   4
   1   3  -4 572.123 13.2931   1
  -3   1   4 616.681 11.8170   1
  -1   3   4 634.976 12.7384   2
  -1   3   2 5414.41 31.4385   2
  -3   1   2 5398.89 34.4268   4
  -3   1   2 5450.74 34.3940   1
   1  -3   2 5561.63 40.7060   3
   3   1  -2 5409.03 39.2865   1
  -1   3   2 5369.98 35.7901   1
   3  -1   2 5465.54 35.9309   2
   1   3  -2 5514.67 39.8690   1
  -3   1   0 1435.61 17.6486   1
   3   1   0 1466.31 19.9674   1
   3   1   0 1571.06 17.1064   2
  -3   1   0 1484.03 18.0556   4
  -1   3   0 1472.40 19.7961   1
   1   3   0 1448.63 10.7034   2
   1   3   0 1493.91 20.0757   1
  -1  -3   2 5592.98 40.0889   3
  -3  -1   2 5568.81 29.9860   3
   3   1   2 5354.44 37.2512   1
  -1   3  -2 5504.50 39.7964   1
   3   1   2 5242.19 33.2096   2
  -3   1  -2 5535.18 35.1962   1
   1   3   2 5437.98 29.3125   2
   1   3   2 5384.74 35.7810   1
  -3   1  -4 581.637 12.0513   1
  -1  -3   4 609.635 15.1311   3
   3   1   4 549.107 11.2547   1
  -1   3  -4 611.346 13.3497   1
  -3  -1   4 574.931 12.9680   3
   3   1   4 559.843 12.2996   2
   1   3   4 610.821 12.3880   2
  -3  -1   6 2525.76 32.8760   3
   3   1   6 2473.65 29.4071   2
   1   3   6 2553.66 29.6027   2
  -1  -3   6 2414.53 33.9728   3
   2  -3   7 1500.77 27.0212   3
  -2   3   7 1614.30 24.9638   2
  -3   2   7 1585.06 24.5229   2
  -3   2   5 909.197 17.1212   2
   2  -3   5 832.170 18.0033   3
   3   2  -5 860.658 17.3883   1
   3  -2   5 843.723 16.2241   2
   2   3  -5 839.708 17.4452   1
  -2   3   5 883.154 17.0157   2
  -2   3   3 1096.25 16.2994   2
   2  -3   3 1054.43 18.4143   3
  -3   2   3 1050.27 16.8715   1
   3  -2   3 1061.01 16.7657   2
   3   2  -3 1093.63 19.1549   1
   2   3  -3 1080.90 19.3474   1
  -2   3   3 1014.24 16.6935   1
  -3   2   1 5185.99 37.5025   1
   3   2  -1 5289.87 28.0011   2
   3   2  -1 5193.28 40.9267   1
   2   3  -1 5083.19 40.5184   1
  -2   3   1 5124.14 38.6524   1
  -3   2  -1 5011.47 37.4157   1
   3   2   1 5094.34 39.3730   1
   3   2   1 5327.95 31.8066   2
   2   3   1 5196.53 26.8004   2
   2   3   1 5274.02 40.2501   1
  -2   3  -1 5184.22 40.0769   1
  -2  -3   1 5237.09 36.0358   3
  -2  -3   3 1116.67 19.2867   3
  -3  -2   3 1155.07 17.2480   3
   3   2   3 1129.65 17.9672   1
  -2   3  -3 1083.04 19.7821   1
   3   2   3 1046.09 15.7141   2
   2   3   3 1144.60 17.8883   1
   2   3   3 1084.05 15.4431   2
  -3   2  -3 1076.74 18.2426   1
  -2  -3   5 856.260 19.3331   3
  -3  -2   5 862.630 18.0020   3
  -2   3  -5 847.677 17.1422   1
   3   2   5 828.455 16.2325   2
   2   3   5 869.017 16.5045   2
  -2  -3   7 1634.90 29.8718   3
  -3  -2   7 1585.50 28.3963   3
   3   2   7 1572.13 25.4812   2
   2   3   7 1614.76 25.8522   2
  -3   3   6 2199.72 29.8092   2
   3  -3   4 4.87904 2.18261   2
  -3   3   4-4.23190 2.86827   2
   3   3  -4 3.76250 3.54367   1
   3   3  -2 3531.62 36.8129   1
  -3   3   2 3643.40 35.2875   1
  -3   3   0 4.66559 3.18582   1
   3   3   0 0.75658 2.81235   1
   3   3   2 3539.04 35.6770   1
   3   3   2 3551.99 27.3910   2
  -3   3  -2 3406.63 35.3792   1
   3   3   4 5.59115 2.71626   2
  -3  -3   4 3.33064 3.22490   3
  -3   3  -4 5.65632 3.66927   1
  -3  -3   6 2169.96 33.3097   3
   3   3   6 2180.98 28.6831   2
   0   4   0 4211.16 38.2103   1
   4   0   0 4262.50 38.5301   1
   4   0   0 4153.50 34.4336   2
   0   4   2 1196.77 19.5549   1
   0   4  -2 1326.59 22.5630   1
   4   0  -2 1292.79 21.4801   1
  -4   0  -2 1322.45 19.4576   1
   4   0   2 1317.74 19.9463   2
  -4   0  -2 1325.83 19.4690   4
   0   4   2 1307.03 15.8249   2
  -4   0  -4 2928.18 28.0791   4
   0  -4   4 2737.10 35.4398   3
   4   0  -4 2903.22 32.2933   1
   4   0   4 2986.21 32.3360   2
   0   4   4 2864.07 27.8999   2
  -4   0  -4 2854.39 27.5863   1
   0   4  -4 2817.43 33.7711   1
   0  -4   6 494.577 16.7329   3
  -4   0   6 541.076 16.2233   3
   4   0   6 492.083 14.4915   2
   0   4   6 498.716 13.6415   2
   4   1  -5 630.109 15.9256   1
   1  -4   5 626.761 17.8879   3
   4  -1   5 619.068 15.6117   2
  -4   1   5 661.408 14.6532   2
   1   4  -5 724.581 17.9773   1
  -1   4   5 646.711 14.6099   2
  -4   1   3 933.702 17.0725   1
  -4   1   3 954.637 17.3265   4
  -1   4   3 808.440 15.4881   1
   4   1  -3 945.304 19.5651   1
   1  -4   3 856.829 19.3156   3
   4  -1   3 907.439 17.4164   2
   1   4  -3 937.336 19.3553   1
  -1   4   3 991.775 16.0060   2
  -4   1   1 3185.14 31.1248   4
  -4   1   1 3236.69 31.2532   1
   4   1  -1 3308.62 36.1317   1
   4  -1   1 3151.37 31.4282   2
   1   4  -1 3110.71 34.6469   1
  -1   4   1 3229.73 24.9270   2
  -4   1  -1 3199.35 30.8119   4
   4   1   1 3245.03 34.6693   1
  -1   4  -1 2990.85 32.8121   1
   4   1   1 3377.38 30.4369   2
  -4   1  -1 3275.95 31.3631   1
   1   4   1 3059.88 32.8922   1
  -1  -4   3 858.487 19.1407   3
   4   1   3 892.944 17.4883   1
  -1   4  -3 813.452 17.5940   1
   4   1   3 882.880 16.4578   2
  -4   1  -3 929.223 16.9583   1
   1   4   3 981.183 15.2471   2
   1   4   3 890.536 16.9088   1
  -1   4  -5 665.723 17.3102   1
  -1  -4   5 641.427 17.9164   3
   4   1   5 651.496 15.7431   2
   1   4   5 657.578 14.8104   2
   2  -4   6 108.104 8.45144   3
   4  -2   6 132.124 7.90793   2
  -4   2   6 138.596 8.02223   2
   2  -4   4 1301.21 24.0509   3
  -4   2   4 1551.46 23.6354   1
   4  -2   4 1323.36 21.9393   2
   4   2  -4 1495.03 25.6971   1
   2   4  -4 1440.23 25.4759   1
  -2   4   4 1644.93 23.3526   2
  -2   4   2 305.288 9.07502   2
  -4   2   2 313.718 10.7970   1
   4   2  -2 341.895 12.5101   1
  -2   4   2 343.522 11.7853   1
   2   4  -2 321.109 12.2898   1
  -4   2   0 5092.15 42.4211   1
   4   2   0 5509.44 37.0834   2
   4   2   0 5167.16 46.8549   1
  -2   4   0 5371.12 46.9688   1
   2   4   0 5180.11 46.3185   1
  -2  -4   2 321.407 11.3180   3
  -4   2  -2 316.081 11.0256   1
   4   2   2 331.150 11.8710   1
  -2   4  -2 334.202 12.6505   1
   4   2   2 336.968 9.87185   2
  -2  -4   4 1466.40 25.8023   3
  -2   4  -4 1405.84 24.9561   1
   4   2   4 1367.45 21.2939   2
   2   4   4 1440.05 20.4048   2
  -4   2  -4 1416.83 23.2575   1
  -2  -4   6 145.971 9.93987   3
   2   4   6 136.120 7.45252   2
   4  -3   5 1331.03 23.1087   2
   4   3  -5 1476.20 27.1827   1
   3   4  -5 1373.01 25.9384   1
   4   3  -3 1756.57 29.4496   1
   3   4  -3 1847.12 30.3374   1
  -3   4   3 1881.07 29.0859   1
  -4   3   3 1868.94 28.1339   1
  -4   3   1 502.933 14.9561   1
   4   3  -1 552.591 16.6556   1
   3   4  -1 558.523 16.5863   1
  -3   4   1 552.645 15.8479   1
   4   3   1 568.053 16.5093   1
   3   4   1 538.407 15.6465   1
  -3   4  -1 544.598 16.8650   1
  -4   3  -1 507.186 15.1908   1
   4   3   3 1893.98 28.7771   1
   4   3   3 1822.57 23.4731   2
   3   4   3 1687.94 26.1285   1
  -3   4  -3 1960.40 31.5443   1
  -4   3  -3 1782.03 28.0087   1
  -3  -4   5 1451.68 27.0544   3
  -3   4  -5 1505.65 28.3365   1
   4   3   5 1379.34 22.9820   2
   3   4   5 1476.29 22.6574   2
  -4   4   2 4.37584 4.05844   1
   4   4  -2 3.90435 3.20506   1
   4   4   0 395.213 14.9456   1
  -4   4   0 424.880 15.0454   1
   4   4   2-3.22018 3.78193   1
  -4   4  -2-3.87920 4.09605   1
   0   5   1 845.903 19.5220   1
   0   5  -1 890.052 20.8487   1
  -5   0  -1 881.828 18.7460   4
  -5   0   1 879.224 19.0088   4
  -5   0  -1 850.590 18.4124   1
   5   0   1 836.693 17.9765   2
  -5   0   1 830.526 18.5509   1
  -5   0  -3 1274.40 21.6346   4
  -5   0   3 1338.62 23.5793   4
  -5   0  -3 1299.37 21.7319   1
   5   0   3 1275.36 22.4970   2
  -5   0   3 1354.45 23.9184   1
   0   5   3 1205.56 22.4092   1
   0   5  -3 1284.65 26.3467   1
   0   5   5 1225.06 21.1688   2
   0   5  -5 1284.68 26.8977   1
   5   1  -4 409.073 14.3810   1
   5  -1   4 354.727 12.6978   2
  -5   1   4 394.433 13.2151   1
   1   5  -4 365.563 14.2541   1
  -1   5   4 360.218 11.0047   2
  -5   1   2 2309.08 30.8028   4
  -1   5   2 2118.30 29.5095   1
   5   1  -2 2317.84 34.4323   1
   5  -1   2 2183.58 30.0166   2
   1   5  -2 2275.87 33.9138   1
  -5   1   2 2211.17 30.0758   1
  -5   1   0 520.220 14.6455   4
  -1   5   0 499.906 15.1656   1
   5   1   0 581.673 17.4093   1
  -5   1   0 538.837 15.0950   1
   1   5   0 543.930 16.2073   1
  -1   5  -2 2229.75 34.1500   1
   5   1   2 2244.25 32.5363   1
   5   1   2 2106.26 27.8748   2
  -5   1  -2 2226.83 29.5321   1
   1   5   2 2209.68 30.9748   1
  -1   5  -4 417.920 15.6443   1
  -1  -5   4 367.599 14.7812   3
  -5   1  -4 335.814 11.7253   1
   5   1   4 367.140 12.5901   2
  -2   5   3 765.884 18.7658   1
   5   2  -3 805.901 21.3897   1
  -5   2   3 747.772 18.4869   1
   2   5  -3 811.009 21.2306   1
  -2   5   3 822.445 17.0094   2
   5   2  -1 1679.56 30.6381   1
  -2   5   1 1582.21 27.3530   1
  -5   2   1 1520.67 26.1497   1
   2   5  -1 1564.27 29.1033   1
   5   2   1 1631.54 29.6155   1
  -5   2  -1 1551.93 26.4569   1
   2   5   1 1564.42 27.6651   1
  -5   2  -3 725.538 18.1663   1
   5   2   3 807.764 20.4613   1
  -2   5  -3 783.454 20.3550   1
   5   2   3 811.709 17.6277   2
  -3   5   2 1902.22 26.4881   2
  -5   3   2 1846.99 30.9873   1
  -3   5   2 1983.34 32.9979   1
   3   5   0 17.0446 4.35215   1
  -5   3   0 11.6201 4.18258   1
  -3   5   0 22.6648 5.35455   1
   5   3   0 10.0537 4.27339   1
   5   3   2 1998.74 34.0940   1
   3   5   2 1727.51 29.6923   1
   0   6   2 229.151 12.0094   1
   0   0   0    0.00    0.00   0
;
_shelx_hkl_checksum     65181
_shelx_res_file
;
TITL criPON
CELL 0.71069 4.6135 4.6135 6.9991 90.000 90.000 90.000
ZERR 4.0000 0.0002 0.0002 0.0005 0.000 0.000 0.000
LATT -2
SYMM Y, -X, -Z
SYMM -X, -Y, Z
SYMM -Y, X, -Z
SYMM X, 0.5-Y, 0.25-Z
SYMM -X, 0.5+Y, 0.25-Z
SYMM -Y, 0.5-X, 0.25+Z
SYMM Y, 0.5+X, 0.25+Z
SFAC P O N
UNIT 4 4 4
MERG 2
FMAP 2
GRID
PLAN 20
TEMP 20
TWIN
EXYZ N O
EADP N O
L.S. 20
ACTA 50
WGHT    0.022900    0.050800
FVAR       2.56410
P     1    0.500000    0.500000    0.000000    10.25000    0.01120    0.01120 =
         0.00943    0.00000    0.00000    0.00000
N     3    0.363004    0.250000    0.125000    10.25000    0.01509    0.01494 =
         0.01650    0.00649    0.00000    0.00000
O     2    0.363004    0.250000    0.125000    10.25000    0.01509    0.01494 =
         0.01650    0.00649    0.00000    0.00000
HKLF 4
REM  criPON
REM R1 =  0.0159 for      92 Fo > 4sig(Fo)  and  0.0159 for all      92 data
REM      8 parameters refined using      0 restraints
END
WGHT      0.0228      0.0517
REM Highest difference peak  0.210,  deepest hole -0.284,  1-sigma level  0.079
Q1    1   0.0000  0.0000  0.0000  10.25000  0.05    0.21
Q2    1   0.0853  0.1728 -0.0514  11.00000  0.05    0.16
Q3    1   0.1527  0.1336 -0.0014  11.00000  0.05    0.14
Q4    1   0.0821  0.2500  0.0689  11.00000  0.05    0.13
Q5    1   0.0002  0.0612  0.1300  11.00000  0.05    0.13
Q6    1  -0.0649  0.1654  0.1093  11.00000  0.05    0.12
Q7    1   0.2504  0.3714  0.1301  11.00000  0.05    0.12
Q8    1   0.3543  0.2372  0.0540  11.00000  0.05    0.12
Q9    1   0.4753  0.3355  0.0303  11.00000  0.05    0.02
Q10   1   0.4811  0.4519  0.1242  11.00000  0.05    0.02
;
_shelx_res_checksum     14514
