# Supplementary material for: Crystal structures of cristobalite-type and coesite-type PON redetermined on the basis of single-crystal X-ray diffraction data
Source: Acta Crystallogr E Crystallogr Commun. 2015 Oct 14;71(Pt 11):1325–7. doi: 10.1107/S205698901501899X (PMC4645013; doi:10.1107/S205698901501899X)
Supplement: Supplementary file 2 [file e-71-01325-cri-PONsup2.hkl]

#
# h,k,l, Fc-squared, Fo-squared, sigma(Fo-squared), status flag
#
data_cri-PON
_shelx_title ' criPON'
_shelx_refln_list_code          4
_shelx_F_calc_maximum       50.21
_exptl_crystal_F_000       120.00
_reflns_d_resolution_high  0.7503

loop_
 _space_group_symop_operation_xyz
 'x, y, z'
 'y, -x, -z'
 '-x, -y, z'
 '-y, x, -z'
 'x, -y+1/2, -z+1/4'
 '-x, y+1/2, -z+1/4'
 '-y, -x+1/2, z+1/4'
 'y, x+1/2, z+1/4'
 'x+1/2, y+1/2, z+1/2'
 'y+1/2, -x+1/2, -z+1/2'
 '-x+1/2, -y+1/2, z+1/2'
 '-y+1/2, x+1/2, -z+1/2'
 'x+1/2, -y+1, -z+3/4'
 '-x+1/2, y+1, -z+3/4'
 '-y+1/2, -x+1, z+3/4'
 'y+1/2, x+1, z+3/4'

_cell_length_a     4.6135
_cell_length_b     4.6135
_cell_length_c     6.9991
_cell_angle_alpha  90.000
_cell_angle_beta   90.000
_cell_angle_gamma  90.000

_shelx_F_squared_multiplier     1.000

loop_
 _refln_index_h
 _refln_index_k
 _refln_index_l
 _refln_F_squared_calc
 _refln_F_squared_meas
 _refln_F_squared_sigma
 _refln_observed_status
   0   2   0        309.99        276.86         5.39 o
   2   2   0       1265.89       1291.43         3.82 o
   1   3   0        205.89        224.63         1.80 o
   0   4   0        639.14        639.62         4.12 o
   2   4   0        775.05        804.20        11.08 o
   4   4   0         62.45         62.43         2.26 o
   1   5   0         83.41         81.44         1.66 o
   3   5   0          2.85          2.38         0.40 o
   0   1   1       2520.54       2232.54        12.95 o
  -1   2   1        471.25        477.85         3.22 o
   1   2   1        471.25        482.42         3.00 o
  -2   3   1        783.06        790.25         4.41 o
   0   3   1        139.63        144.11         2.21 o
   2   3   1        783.06        790.75         4.89 o
  -3   4   1         84.07         82.26         1.74 o
  -1   4   1        484.91        487.60         3.72 o
   1   4   1        484.91        487.06         7.35 o
   3   4   1         84.07         81.98         1.47 o
  -2   5   1        235.05        240.73         3.91 o
   0   5   1        131.04        130.59         1.30 o
   2   5   1        235.05        240.36         3.42 o
  -1   1   2       2331.18       2448.28        10.04 o
   1   1   2       2331.18       2431.17         4.27 o
   0   2   2        172.06        200.63         4.28 o
  -3   3   2        540.87        546.15         8.50 o
  -1   3   2        821.04        827.86         2.88 o
   1   3   2        821.04        829.35         5.62 o
   3   3   2        540.87        533.85         6.26 o
  -2   4   2         48.06         49.10         1.04 o
   0   4   2        206.25        197.67         1.87 o
   2   4   2         48.06         49.93         0.76 o
  -3   5   2        277.84        290.31         5.12 o
  -1   5   2        336.77        339.46         4.42 o
   1   5   2        336.77        334.46         3.16 o
   3   5   2        277.84        282.04        20.63 o
   0   6   2         33.32         34.85         1.83 o
   0   1   3        218.59        200.07         1.31 o
  -1   2   3       1009.85       1061.96         4.60 o
   1   2   3       1009.85       1071.08         4.15 o
  -2   3   3        175.85        161.82         1.37 o
   0   3   3        773.20        746.80         2.51 o
   2   3   3        175.85        167.86         1.84 o
  -3   4   3        282.11        279.95         3.50 o
  -1   4   3        135.22        139.80         2.53 o
   1   4   3        135.22        136.94         2.42 o
   3   4   3        282.11        277.34         5.86 o
  -2   5   3        120.30        120.35         2.05 o
   0   5   3        201.21        196.24         2.15 o
   2   5   3        120.30        119.05         2.46 o
   0   0   4         34.47         27.84         0.80 o
  -2   2   4        549.21        543.79         3.42 o
   0   2   4       1680.35       1661.33         2.53 o
   2   2   4        549.21        557.26         2.72 o
  -1   3   4         95.17         92.29         0.87 o
   1   3   4         95.17         88.75         1.33 o
  -2   4   4        221.81        223.21         7.10 o
   0   4   4        430.60        437.53         3.74 o
   2   4   4        221.81        215.68         2.04 o
  -1   5   4         56.64         57.12         1.50 o
   1   5   4         56.64         56.05         1.85 o
   0   1   5        199.88        208.58         3.64 o
  -1   2   5        602.50        582.24         4.93 o
   1   2   5        602.50        593.24         4.41 o
  -2   3   5        127.74        131.20         1.60 o
   0   3   5        443.12        451.81         4.28 o
   2   3   5        127.74        129.65         1.18 o
  -3   4   5        225.04        211.20         5.76 o
  -1   4   5         99.37         99.05         1.88 o
   1   4   5         99.37         99.55         1.24 o
   3   4   5        225.04        220.53         3.39 o
   0   5   5        180.19        189.90         4.53 o
  -1   1   6        741.72        738.98         6.97 o
   1   1   6        741.72        758.59         4.49 o
   0   2   6         32.34         28.63         0.51 o
  -3   3   6        328.54        334.58         4.53 o
  -1   3   6        373.36        380.46         5.70 o
   1   3   6        373.36        379.69         4.20 o
   3   3   6        328.54        331.02         3.31 o
  -2   4   6         21.42         19.51         1.23 o
   0   4   6         80.62         76.96         1.49 o
   2   4   6         21.42         21.27         0.91 o
   0   1   7        389.92        397.40         3.07 o
  -1   2   7        134.18        133.26         3.21 o
   1   2   7        134.18        138.53         1.49 o
  -2   3   7        253.69        239.05         4.55 o
   0   3   7         63.93         63.51         1.11 o
   2   3   7        253.69        243.42         2.07 o
   0   0   8        857.82        903.72        12.37 o
  -2   2   8        296.30        295.39         4.15 o
   0   2   8        153.73        158.27         1.66 o
  -1   3   8         25.32         22.23         1.35 o
   0   1   9        185.45        189.44         3.95 o
                                                
