# Supplementary material for: Crystal structures of cristobalite-type and coesite-type PON redetermined on the basis of single-crystal X-ray diffraction data
Source: Acta Crystallogr E Crystallogr Commun. 2015 Oct 14;71(Pt 11):1325–7. doi: 10.1107/S205698901501899X (PMC4645013; doi:10.1107/S205698901501899X)
Supplement: Supplementary file 3 [file e-71-01325-coe-PONsup3.hkl]

#
# h,k,l, Fc-squared, Fo-squared, sigma(Fo-squared), status flag
#
data_coe-PON
_shelx_title ' PON_C2c'
_shelx_refln_list_code          4
_shelx_F_calc_maximum      194.93
_exptl_crystal_F_000       480.00
_reflns_d_resolution_high  0.7812

loop_
 _space_group_symop_operation_xyz
 'x, y, z'
 '-x, y, -z+1/2'
 'x+1/2, y+1/2, z'
 '-x+1/2, y+1/2, -z+1/2'
 '-x, -y, -z'
 'x, -y, z-1/2'
 '-x+1/2, -y+1/2, -z'
 'x+1/2, -y+1/2, z-1/2'

_cell_length_a     6.9464
_cell_length_b    12.0340
_cell_length_c     6.9463
_cell_angle_alpha  90.000
_cell_angle_beta  119.914
_cell_angle_gamma  90.000

_shelx_F_squared_multiplier     1.000

loop_
 _refln_index_h
 _refln_index_k
 _refln_index_l
 _refln_F_squared_calc
 _refln_F_squared_meas
 _refln_F_squared_sigma
 _refln_observed_status
   2   0   0      37999.07      39418.95       602.42 o
   4   0   0       6324.57       6404.36       156.90 o
   6   0   0          0.54         -3.11        40.60 o
   1   1   0         71.03         84.57         6.86 o
   3   1   0         85.06         96.52         8.39 o
   5   1   0       2233.58       2155.28       120.41 o
   7   1   0        927.35        769.92        52.47 o
   0   2   0        580.05        586.27        18.58 o
   2   2   0        579.12        645.33        20.32 o
   4   2   0        184.27        210.86        12.52 o
   6   2   0         69.98         83.72        34.00 o
   1   3   0       2150.17       2429.68        44.16 o
   3   3   0       4922.06       5163.39        80.64 o
   5   3   0        400.09        409.06        23.46 o
   7   3   0        218.98        185.51        49.17 o
   0   4   0      36926.50      40121.25       715.36 o
   2   4   0       2186.76       1933.81        32.08 o
   4   4   0        312.64        276.42        13.68 o
   6   4   0        314.60        278.65        48.46 o
   1   5   0         27.80         31.24         6.80 o
   3   5   0        176.70        166.65        10.90 o
   5   5   0       1716.16       1671.43        68.66 o
   7   5   0        581.20        644.39        80.44 o
   0   6   0         83.21        100.26         9.26 o
   2   6   0        965.59       1040.02        21.10 o
   4   6   0       1359.36       1370.57        33.70 o
   6   6   0       1348.80       1448.77        97.81 o
   1   7   0       1517.58       1750.99        38.81 o
   3   7   0       6856.02       7140.35       108.55 o
   5   7   0       2356.54       2487.81        78.05 o
   0   8   0       5269.35       5433.17       182.20 o
   2   8   0         43.09         40.79         9.04 o
   4   8   0          0.04         12.75        12.59 o
   6   8   0        112.02        140.17        27.68 o
   1   9   0          0.28         12.14        11.17 o
   3   9   0        154.06        152.69        19.62 o
   5   9   0        428.92        413.08        27.61 o
   0  10   0       2548.44       2301.20        69.12 o
   2  10   0        389.08        361.58        18.28 o
   4  10   0         60.56         89.63        21.00 o
   1  11   0        617.43        724.73        38.35 o
   3  11   0       3620.52       3844.50        75.64 o
   5  11   0       1472.41       1519.78        68.04 o
   0  12   0         66.91         54.58        17.61 o
   2  12   0       1262.64       1259.20        37.47 o
   4  12   0        605.94        636.06        32.27 o
   1  13   0         27.90         32.68        18.26 o
   3  13   0        312.13        368.92        22.66 o
   0  14   0       1022.51        910.62        54.15 o
   2  14   0         94.66         92.99        17.67 o
   1  15   0        243.64        243.86        26.78 o
  -7   1   1        777.34        894.13        89.82 o
  -5   1   1       4849.24       5205.41       122.59 o
  -3   1   1         45.15        127.13         9.39 o
  -1   1   1         28.68         19.03         7.67 o
   1   1   1        969.33        787.13        34.98 o
   3   1   1        522.97        462.02        14.96 o
   5   1   1         90.19         83.52        35.89 o
   7   1   1        969.50       1048.12       156.91 o
  -8   2   1          1.94        -13.20        51.98 o
  -6   2   1       2082.11       2082.20       102.12 o
  -4   2   1      11927.85      12543.13       179.35 o
  -2   2   1      15849.16      16245.83       218.87 o
   0   2   1        479.70        372.04        38.16 o
   2   2   1        221.18        337.52         9.71 o
   4   2   1      11182.83      10772.17       329.81 o
   6   2   1       4191.66       4364.03       454.82 o
  -7   3   1       1116.40       1119.59        57.69 o
  -5   3   1       6671.18       6830.40       132.33 o
  -3   3   1       1973.29       1881.69        36.79 o
  -1   3   1       6405.43       6270.50        91.36 o
   1   3   1       2626.02       2633.40        71.34 o
   3   3   1        490.99        593.82        16.95 o
   5   3   1        572.40        553.46        34.76 o
  -6   4   1        145.04        150.11        30.22 o
  -4   4   1        349.33        342.72        11.90 o
  -2   4   1       2834.44       2913.94        46.18 o
   0   4   1       1801.01       1785.46        38.44 o
   2   4   1        578.66        599.92        17.69 o
   4   4   1         37.96         52.13        13.62 o
   6   4   1        184.41        129.46        49.38 o
  -7   5   1        861.92        909.52        91.63 o
  -5   5   1       4257.77       4190.38        79.19 o
  -3   5   1          6.60          2.52         8.64 o
  -1   5   1        220.35        353.51        11.80 o
   1   5   1        546.95        324.63        14.61 o
   3   5   1        378.30        351.68        24.45 o
   5   5   1        209.60        187.19        40.43 o
  -6   6   1        894.79        777.57        38.48 o
  -4   6   1       6304.61       6606.95       108.68 o
  -2   6   1       6612.92       7181.50       114.35 o
   0   6   1         73.55         40.08         7.88 o
   2   6   1          6.41          5.14         8.01 o
   4   6   1       5755.40       5603.51       120.25 o
   6   6   1       1646.91       1641.39       109.50 o
  -7   7   1          6.36          1.78        33.35 o
  -5   7   1       1305.30       1232.44        36.10 o
  -3   7   1        990.70       1057.88        22.93 o
  -1   7   1       4249.78       4412.66        86.30 o
   1   7   1       3197.18       3317.23        59.75 o
   3   7   1        424.55        473.27        20.24 o
   5   7   1         22.15         41.05        27.96 o
  -6   8   1        985.13        926.15        44.79 o
  -4   8   1         11.87          7.90        15.38 o
  -2   8   1       2237.73       2299.49        42.49 o
   0   8   1       2667.92       2748.82        49.34 o
   2   8   1       2086.01       2107.44        39.18 o
   4   8   1        415.06        391.52        22.19 o
  -5   9   1         70.36        116.41        19.52 o
  -3   9   1       5412.91       5354.39       115.94 o
  -1   9   1       9666.07      10137.30       168.51 o
   1   9   1      13455.23      12977.39       191.58 o
   3   9   1       5101.24       4976.95        86.59 o
   5   9   1        134.25        129.24        32.07 o
  -6  10   1        472.85        529.65        39.94 o
  -4  10   1         11.69         35.94        16.25 o
  -2  10   1        280.74        337.99        15.72 o
   0  10   1         85.70         67.76        11.14 o
   2  10   1       1182.68       1072.41        27.61 o
   4  10   1          2.03         -7.75        29.72 o
  -5  11   1         48.06         61.51        24.94 o
  -3  11   1        152.22        165.38        18.54 o
  -1  11   1         87.04         98.79        14.91 o
   1  11   1        357.31        415.02        20.58 o
   3  11   1         20.21         61.33        23.36 o
  -4  12   1        773.69        805.37        30.11 o
  -2  12   1       2762.77       2957.24        60.12 o
   0  12   1       1068.43       1130.91        27.27 o
   2  12   1        107.35         86.15        22.61 o
  -3  13   1       1190.27       1089.84        41.18 o
  -1  13   1       2146.47       2240.48        54.78 o
   1  13   1       3557.89       3657.53       119.93 o
   3  13   1       1135.25       1081.90        40.50 o
  -2  14   1         95.16         49.85        16.45 o
   0  14   1          1.48         28.95        22.87 o
   2  14   1       1092.31        962.53        42.79 o
  -1  15   1        817.57        801.16        48.92 o
  -8   0   2        251.63        325.84        40.57 o
  -6   0   2        126.48         80.08        24.63 o
  -4   0   2        261.94        353.49        24.93 o
  -2   0   2       6715.36       6855.59       308.71 o
   0   0   2      31526.80      34419.16       788.27 o
   2   0   2      23821.53      23245.44       541.15 o
   4   0   2       1296.69       1350.24        88.53 o
   6   0   2        123.39        108.45        51.13 o
  -7   1   2       3470.59       3721.63       142.27 o
  -5   1   2       1407.72       1304.83        30.42 o
  -3   1   2        896.48       1134.22        46.42 o
  -1   1   2      10409.40       9326.24       236.66 o
   1   1   2       1866.64       1431.30        40.51 o
   3   1   2       1134.00       1232.60        30.88 o
   5   1   2        497.22        504.27        41.64 o
  -8   2   2         39.55         -3.86        31.76 o
  -6   2   2        617.66        598.54        23.82 o
  -4   2   2       2502.96       2783.55        57.64 o
  -2   2   2       3605.25       3819.05       106.47 o
   0   2   2       1722.41       1876.40        48.69 o
   2   2   2         60.62         58.37         8.43 o
   4   2   2         13.53         13.27        22.16 o
   6   2   2         73.52         60.13        51.67 o
  -7   3   2        516.31        550.35        36.54 o
  -5   3   2        102.01        131.86        11.61 o
  -3   3   2        164.99        102.17         7.78 o
  -1   3   2       8216.44       7513.15       104.74 o
   1   3   2        357.41        628.03        14.92 o
   3   3   2       1515.15       1489.54        37.09 o
   5   3   2       1842.94       1760.34       112.11 o
  -6   4   2        403.58        467.96        21.44 o
  -4   4   2       2484.90       2451.09        50.93 o
  -2   4   2       1477.63       1726.08        30.06 o
   0   4   2       1335.72       1158.28        26.95 o
   2   4   2       4998.39       4473.37        65.47 o
   4   4   2         40.23         68.12        21.26 o
  -7   5   2       1008.28       1105.34        58.83 o
  -5   5   2        252.44        223.81        13.66 o
  -3   5   2        139.07        133.42         9.31 o
  -1   5   2       3700.34       3875.16        69.96 o
   1   5   2       1040.86        999.68        22.36 o
   3   5   2       1167.39       1212.41        31.09 o
   5   5   2       1144.84       1310.35        95.96 o
  -6   6   2       4709.98       4765.40       109.03 o
  -4   6   2      11386.96      11401.60       149.66 o
  -2   6   2       8957.37       9047.54       188.83 o
   0   6   2       3202.21       3372.76        72.84 o
   2   6   2        112.37        128.30         9.04 o
   4   6   2          2.74          5.83        23.70 o
  -7   7   2          6.31         42.29        30.98 o
  -5   7   2        526.07        531.75        31.16 o
  -3   7   2        465.92        443.10        14.65 o
  -1   7   2       3446.48       3169.65        65.37 o
   1   7   2        992.41       1242.07        27.63 o
   3   7   2       3977.25       3965.66       107.96 o
   5   7   2       5034.99       5219.82       179.82 o
  -6   8   2        325.98        372.19        29.00 o
  -4   8   2       1687.58       1668.72        36.10 o
  -2   8   2        949.88        886.08        22.40 o
   0   8   2        154.02        135.30        12.19 o
   2   8   2       1545.78       1451.60        35.15 o
   4   8   2         23.60         22.98        22.18 o
  -7   9   2         17.32         -6.74        39.08 o
  -5   9   2         12.42         23.47        14.00 o
  -3   9   2         99.64        101.96        12.06 o
  -1   9   2        179.48        195.26        14.40 o
   1   9   2         28.05         33.46        11.13 o
   3   9   2        206.09        194.92        26.31 o
  -6  10   2       2455.56       2674.49        82.50 o
  -4  10   2       5056.69       5309.50       126.43 o
  -2  10   2       1486.04       1529.18        33.92 o
   0  10   2          0.73         12.97        10.99 o
   2  10   2        969.41        937.66        33.52 o
   4  10   2        367.47        385.30        31.43 o
  -5  11   2        239.39        290.47        26.90 o
  -3  11   2        204.26        234.62        17.87 o
  -1  11   2       1297.73       1226.18        29.96 o
   1  11   2        510.69        562.99        23.08 o
   3  11   2       2268.92       2055.42        85.16 o
  -4  12   2       1655.03       1577.69        48.75 o
  -2  12   2       1501.88       1546.80        67.45 o
   0  12   2        419.24        404.05        24.85 o
   2  12   2          8.94         22.16        31.68 o
  -3  13   2        443.04        412.24        43.30 o
  -1  13   2        336.99        336.57        19.79 o
   1  13   2        145.79        193.54        30.80 o
  -2  14   2       1036.15        918.71        68.23 o
   0  14   2         14.39         22.81        18.15 o
  -7   1   3        235.37        259.27        19.13 o
  -5   1   3       2880.59       2760.80        69.16 o
  -3   1   3       2360.84       1861.95        45.85 o
  -1   1   3       1123.92       1522.94        30.87 o
   1   1   3        371.11        293.21        11.14 o
   3   1   3       4629.29       4288.65       116.45 o
   5   1   3       1504.80       1617.68       106.13 o
  -8   2   3         67.38         64.62        22.28 o
  -6   2   3       2913.43       2542.55        53.28 o
  -4   2   3        279.32        398.49        16.72 o
  -2   2   3        157.95         55.57         8.35 o
   0   2   3        204.26        116.71         6.21 o
   2   2   3         27.35         24.85        10.88 o
   4   2   3       1579.32       1469.74        69.14 o
  -7   3   3       1606.66       1659.62        58.00 o
  -5   3   3       6535.95       6492.33       106.61 o
  -3   3   3       7366.83       6835.26       109.67 o
  -1   3   3        820.42        710.84        19.18 o
   1   3   3       1156.20       1348.10        25.38 o
   3   3   3        497.93        364.79        26.48 o
   5   3   3        375.78        398.21        63.63 o
  -8   4   3       1079.78       1132.20        49.46 o
  -6   4   3        789.68        799.19        29.99 o
  -4   4   3         65.67         56.52         8.85 o
  -2   4   3       1242.28       1171.35        36.43 o
   0   4   3       3178.08       3170.13        61.96 o
   2   4   3       1841.61       1832.36        40.01 o
   4   4   3        619.96        632.79        70.77 o
  -7   5   3         11.21         33.78        15.55 o
  -5   5   3       1951.18       1783.67        39.85 o
  -3   5   3       2902.15       2698.78        44.60 o
  -1   5   3        124.46        152.04         9.12 o
   1   5   3        189.13        149.52         8.27 o
   3   5   3       3862.29       3786.52       106.01 o
   5   5   3        674.62        723.37        79.54 o
  -6   6   3       1117.32        992.12        32.03 o
  -4   6   3        776.16        839.94        24.33 o
  -2   6   3        590.80        470.85        14.58 o
   0   6   3        360.20        274.80        11.54 o
   2   6   3          7.98          7.68        16.84 o
   4   6   3        424.28        365.37        40.39 o
  -7   7   3        341.82        333.78        34.54 o
  -5   7   3       2111.81       1999.95        48.52 o
  -3   7   3       3212.59       3300.27        55.25 o
  -1   7   3       1395.05       1419.79        29.38 o
   1   7   3       1851.78       1968.06        42.58 o
   3   7   3          3.22         15.70        21.60 o
  -6   8   3       3755.77       3529.63        85.93 o
  -4   8   3        113.94        147.82        14.07 o
  -2   8   3       1612.25       1420.05        36.15 o
   0   8   3       7435.92       7313.17       120.78 o
   2   8   3       5355.94       5454.81       124.94 o
   4   8   3       1870.19       2009.96       108.67 o
  -5   9   3        369.83        362.27        41.82 o
  -3   9   3        991.55       1004.32        35.09 o
  -1   9   3       6335.56       5873.42       116.93 o
   1   9   3       4380.00       4088.73       119.56 o
   3   9   3       5644.09       5537.91       147.69 o
  -6  10   3       1925.30       1805.53        53.24 o
  -4  10   3         16.36         17.44        16.20 o
  -2  10   3        404.06        347.62        23.93 o
   0  10   3       1442.65       1295.07        31.96 o
   2  10   3       1597.18       1587.99        56.38 o
  -5  11   3         32.60         60.80        24.39 o
  -3  11   3         88.03         96.90        19.62 o
  -1  11   3         21.49         21.11        15.60 o
   1  11   3        540.10        543.64        51.30 o
   3  11   3        392.28        416.51        61.97 o
  -4  12   3          1.48        -21.30        44.48 o
  -2  12   3        991.74       1016.46        62.61 o
   0  12   3       3176.78       3348.68        67.87 o
   2  12   3       1274.53       1266.15       101.27 o
  -3  13   3         16.49         25.05        21.17 o
  -1  13   3       1042.18       1040.85        34.33 o
   1  13   3        648.04        673.76        39.21 o
  -2  14   3        129.79        157.88        27.84 o
   0  14   3        631.22        662.71        63.34 o
  -8   0   4       3693.35       3512.54       100.68 o
  -6   0   4       1969.04       2058.03        81.53 o
  -4   0   4       4766.21       5880.77       128.78 o
  -2   0   4         26.55         15.39         9.97 o
   0   0   4       2060.51       2124.63        94.32 o
   2   0   4       2071.02       1920.93        75.63 o
   4   0   4        527.80        627.41        70.61 o
  -7   1   4       1926.56       1974.12        62.50 o
  -5   1   4        790.15        772.77        21.68 o
  -3   1   4        428.80        465.08        20.23 o
  -1   1   4       7806.72       8369.70       200.64 o
   1   1   4      13441.57      13211.14       224.65 o
   3   1   4       3275.43       3579.77       129.24 o
  -8   2   4         16.46         20.00        17.50 o
  -6   2   4        539.96        606.80        24.24 o
  -4   2   4       1765.09       1837.00        41.76 o
  -2   2   4       2515.26       2561.81        60.16 o
   0   2   4        598.81        646.98        18.16 o
   2   2   4          0.53          0.79        16.05 o
   4   2   4        225.07        321.77        60.67 o
  -7   3   4        299.24        282.46        20.24 o
  -5   3   4        194.45        182.60        13.79 o
  -3   3   4        453.54        425.40        13.76 o
  -1   3   4       3986.31       3684.16        67.95 o
   1   3   4       5951.85       5756.63       129.93 o
   3   3   4        228.42        247.75        52.94 o
  -8   4   4       1097.27        961.44        36.22 o
  -6   4   4          0.56        -15.08        15.08 o
  -4   4   4          9.91          2.84        11.05 o
  -2   4   4       5543.08       5621.82        78.19 o
   0   4   4        194.87        239.47        15.79 o
   2   4   4        173.86        160.95        26.90 o
  -7   5   4        352.18        361.02        21.89 o
  -5   5   4          1.45          0.44        11.26 o
  -3   5   4        354.11        338.96        13.61 o
  -1   5   4       2538.55       2502.98        56.26 o
   1   5   4       4702.97       4642.90        95.92 o
   3   5   4       1230.68       1212.22        90.60 o
  -8   6   4        368.19        298.12        31.51 o
  -6   6   4       3109.63       2985.96        75.00 o
  -4   6   4       7361.28       7233.79       111.04 o
  -2   6   4       9219.78       9021.99       156.06 o
   0   6   4       2331.36       2333.19        48.39 o
   2   6   4         48.15         33.04        19.88 o
  -7   7   4        100.12         86.48        19.40 o
  -5   7   4        509.29        547.63        25.02 o
  -3   7   4          0.31         23.46        10.53 o
  -1   7   4        749.08        588.82        28.71 o
   1   7   4       1442.63       1393.18        44.80 o
   3   7   4        184.16        158.37        26.50 o
  -6   8   4        273.14        270.05        30.88 o
  -4   8   4        225.46        196.49        16.23 o
  -2   8   4       2919.93       2831.76        82.22 o
   0   8   4         75.63        115.62        18.67 o
   2   8   4        239.11        243.92        24.14 o
  -7   9   4         32.77         25.01        41.59 o
  -5   9   4        156.65        189.15        29.45 o
  -3   9   4          1.92          5.33        19.49 o
  -1   9   4          0.85         -5.02        17.88 o
   1   9   4         19.63         23.08        20.26 o
   3   9   4         21.70          6.08        29.27 o
  -6  10   4        843.46        793.07        37.67 o
  -4  10   4       2651.18       2775.37        79.85 o
  -2  10   4       3543.54       3527.32        76.02 o
   0  10   4        277.66        296.28        22.71 o
   2  10   4        185.48        209.03        28.43 o
  -5  11   4        826.01        821.66        39.37 o
  -3  11   4        191.96        243.51        23.21 o
  -1  11   4         32.31         12.03        15.08 o
   1  11   4        285.86        334.53        29.00 o
  -4  12   4        641.88        632.86        38.04 o
  -2  12   4       1718.06       1736.64        45.49 o
   0  12   4        164.11        226.82        27.87 o
  -3  13   4        299.40        336.88        27.00 o
  -1  13   4       1047.85       1120.60        40.50 o
  -7   1   5        104.52        118.50        18.29 o
  -5   1   5       2132.10       2141.54        40.13 o
  -3   1   5       3782.40       3807.70        62.38 o
  -1   1   5       2314.89       2346.13        80.53 o
   1   1   5        157.56        177.93        21.52 o
   3   1   5        300.75        372.74        63.79 o
  -8   2   5         28.40          8.66        15.13 o
  -6   2   5       3465.34       3188.55        59.37 o
  -4   2   5       7393.28       7755.86       125.74 o
  -2   2   5        922.03        973.30        23.75 o
   0   2   5       1797.29       1574.84        53.52 o
   2   2   5          0.71         -3.08        34.40 o
  -7   3   5        697.47        770.54        48.64 o
  -5   3   5       4518.39       4361.16        71.35 o
  -3   3   5       5082.20       5019.02        79.66 o
  -1   3   5       2262.46       2363.67        44.67 o
   1   3   5        267.26        253.71        23.25 o
   3   3   5         87.40        104.87        54.33 o
  -8   4   5        149.02        152.92        20.10 o
  -6   4   5        147.72        151.30        16.76 o
  -4   4   5          0.90         -2.28        10.81 o
  -2   4   5        517.88        546.80        19.84 o
   0   4   5       1294.44       1318.07        36.89 o
   2   4   5       1720.37       1758.15        76.17 o
  -7   5   5        908.72        937.27        34.27 o
  -5   5   5       1355.28       1152.04        32.14 o
  -3   5   5       4503.94       4274.38        70.02 o
  -1   5   5       4607.61       4653.40       119.90 o
   1   5   5       1043.96        961.52        43.90 o
   3   5   5          3.19         23.22        51.50 o
  -8   6   5          8.97         32.83        28.26 o
  -6   6   5        802.73        740.39        34.16 o
  -4   6   5       1807.83       1908.71        37.36 o
  -2   6   5          3.34         25.25        14.37 o
   0   6   5        292.25        220.64        18.09 o
   2   6   5        145.28        158.63        40.63 o
  -7   7   5        367.41        377.28        24.92 o
  -5   7   5       1597.46       1581.51        42.24 o
  -3   7   5       1434.49       1435.67        47.80 o
  -1   7   5        289.39        302.07        21.97 o
   1   7   5          5.23         -1.21        26.37 o
  -6   8   5       1487.31       1575.12        46.91 o
  -4   8   5        361.83        417.81        20.84 o
  -2   8   5        793.15        731.50        26.44 o
   0   8   5       3313.89       3310.81        83.66 o
   2   8   5       4636.42       4621.00       155.87 o
  -7   9   5       4200.45       3953.80       194.86 o
  -5   9   5        632.86        741.92        60.17 o
  -3   9   5         42.44         32.30        15.17 o
  -1   9   5         87.15        133.88        15.86 o
   1   9   5          2.32        -16.81        23.17 o
  -6  10   5        466.76        520.53        44.66 o
  -4  10   5        154.77        200.53        23.56 o
  -2  10   5        892.36        807.98        29.17 o
   0  10   5        632.02        705.05        37.31 o
  -5  11   5         36.67         39.84        24.18 o
  -3  11   5        273.09        243.94        23.82 o
  -1  11   5        526.95        562.79        42.43 o
  -4  12   5        557.74        664.40        69.57 o
  -2  12   5         67.86         42.79        18.46 o
  -8   0   6       6545.46       6666.48       210.02 o
  -6   0   6       8353.60       9172.66       264.80 o
  -4   0   6       4840.23       4878.70       250.13 o
  -2   0   6        610.69        457.16        31.34 o
  -7   1   6        877.10        742.52        32.24 o
  -5   1   6         73.17         79.95        17.30 o
  -3   1   6         47.39         48.66        12.85 o
  -1   1   6       1764.72       1875.81        74.51 o
   1   1   6       4105.38       4328.52       183.37 o
  -8   2   6         28.72         32.32        20.69 o
  -6   2   6        111.28        117.57        15.83 o
  -4   2   6        370.88        388.77        17.98 o
  -2   2   6        360.98        376.82        22.35 o
   0   2   6         69.18         77.74        20.80 o
   2   2   6         70.54         36.08        55.45 o
  -7   3   6        466.77        443.55        22.92 o
  -5   3   6        653.42        702.64        25.61 o
  -3   3   6       2353.69       2334.58        56.15 o
  -1   3   6          4.93         -1.51        22.52 o
   1   3   6        722.59        753.04        81.31 o
  -8   4   6       2134.64       2120.29        59.45 o
  -6   4   6       1729.91       1920.93        60.47 o
  -4   4   6        204.20        215.84        13.53 o
  -2   4   6        370.67        430.34        24.31 o
   0   4   6       2307.94       2179.77        69.99 o
   2   4   6         22.47         11.92        55.06 o
  -7   5   6         41.25          8.94        14.99 o
  -5   5   6        414.24        417.22        17.18 o
  -3   5   6        387.22        387.19        21.39 o
  -1   5   6       1560.70       1550.07        56.31 o
   1   5   6       2115.56       2087.81        85.39 o
  -6   6   6        396.46        385.28        19.43 o
  -4   6   6       1312.94       1292.98        36.07 o
  -2   6   6       1571.10       1626.55        43.65 o
   0   6   6        575.11        638.27        50.63 o
  -7   7   6        707.09        634.50        34.11 o
  -5   7   6       2006.29       2079.62        50.99 o
  -3   7   6       5418.26       5649.65       104.17 o
  -1   7   6        996.37        912.45        36.75 o
   1   7   6          1.89          3.67        30.59 o
  -6   8   6         82.98        132.07        34.37 o
  -4   8   6         17.68         29.82        15.23 o
  -2   8   6        261.65        261.39        37.93 o
   0   8   6        731.88        851.52        43.22 o
  -5   9   6        651.24        605.28        27.84 o
  -3   9   6        334.89        313.50        19.33 o
  -1   9   6        159.66        180.87        33.31 o
  -4  10   6         71.70         46.81        25.72 o
  -2  10   6        346.55        408.23        37.98 o
  -3  11   6       4417.59       4267.67        90.86 o
  -7   1   7        342.05        404.60        28.98 o
  -5   1   7        447.44        412.69        38.85 o
  -3   1   7        314.00        385.35        36.40 o
  -1   1   7        187.01        230.19        31.11 o
   1   1   7        391.57        329.28        65.47 o
  -6   2   7       1248.98       1383.87        40.13 o
  -4   2   7       4017.99       4319.50        92.10 o
  -2   2   7       3172.36       3212.41       162.37 o
   0   2   7        570.05        473.71        42.11 o
  -7   3   7        359.34        321.98        23.35 o
  -5   3   7        129.27        134.24        16.09 o
  -3   3   7        879.59        924.85        50.60 o
  -1   3   7        105.87        102.48        27.43 o
  -6   4   7        254.39        248.27        17.86 o
  -4   4   7        341.75        339.23        19.39 o
  -2   4   7        400.81        441.17        44.08 o
   0   4   7        741.90        791.32        51.05 o
  -7   5   7       1302.17       1320.40        39.90 o
  -5   5   7        737.91        797.20        40.12 o
  -3   5   7        715.25        748.44        35.24 o
  -1   5   7       1296.78       1554.10       107.28 o
  -6   6   7        128.90        149.57        21.62 o
  -4   6   7        950.26        990.37        34.14 o
  -2   6   7        775.83        607.76       102.35 o
  -5   7   7        337.65        296.64        20.92 o
  -3   7   7        488.81        488.24        38.10 o
  -1   7   7          8.05         14.40        27.48 o
  -6   8   7         29.00         60.43        40.29 o
  -4   8   7        185.96        199.45        20.19 o
  -2   8   7        558.17        494.41        47.20 o
  -3   9   7        142.93        119.09        35.70 o
  -6   0   8       2997.24       3190.55       118.63 o
  -2   0   8          4.85          2.83        39.24 o
  -7   1   8        277.73        311.37        47.17 o
  -5   1   8        182.86        162.00        21.15 o
  -3   1   8        161.02        147.38        39.28 o
  -1   1   8         10.93         58.06        29.23 o
  -6   2   8         67.91         67.90        17.44 o
  -4   2   8         20.42        -15.82        23.63 o
  -2   2   8         22.10         21.36        26.08 o
  -7   3   8        311.83        239.61        52.68 o
  -5   3   8         84.89         97.25        22.10 o
  -3   3   8        817.79        742.87       126.63 o
  -6   4   8        399.38        379.16        28.55 o
  -4   4   8        350.58        289.89        39.83 o
  -2   4   8        424.96        427.96        90.79 o
  -5   5   8        674.51        581.00        27.20 o
  -3   5   8        896.55        894.91        62.27 o
                                                
